# Supplementary material for: Is Gauchian genotyping of GBA1 variants reliable?
Source: Commun Biol. 2025 May 9;8:718. doi: 10.1038/s42003-025-08059-y (PMC12064688; doi:10.1038/s42003-025-08059-y)
Supplement: Supplementary file 3 — Supplementary Data 1 [file 42003_2025_8059_MOESM3_ESM.xlsx]

## Sheet: Table 1
Supplementary Data 1. The complete set of 95 whole genome sequencing samples was processed using Gauchian and the results are presented with the original headers provided by the tool. Sanger-established genotype and gender are provided for the NIH cohort and a final assessment comparing the Gauchian call against the Sanger genotype is presented.
	Gauchian						NIH Cohort	Assessment
Sample	is_biallelic(GBAP1-like_variant_exon9-11)	is_carrier(GBAP1-like_variant_exon9-11)	CN(GBA+GBAP1)	deletion_breakpoint_in_GBA	GBAP1-like_variant_exon9-11	other_unphased_variants	Sanger Genotype	Correct Call
Pat_01	FALSE	FALSE	4	N/A	None	c.1226A>G(p.Asn409Ser),c.1226A>G(p.Asn409Ser)	N370S/N370S	Full
Pat_02	FALSE	FALSE	4	N/A	None	c.1226A>G(p.Asn409Ser),c.1226A>G(p.Asn409Ser)	N370S/N370S	Full
Pat_03	FALSE	FALSE	4	N/A	None	c.1226A>G(p.Asn409Ser)	N370S/N370S	Partial
Pat_04	FALSE	FALSE	4	N/A	None	c.1226A>G(p.Asn409Ser),c.84dupG(p.Leu29Alafs*18)	N370S/84GG	Full
Pat_05	FALSE	FALSE	4	N/A	None	c.1226A>G(p.Asn409Ser),c.701G>A(p.Gly234Glu)	N370S/G195E	Full
Pat_06	FALSE	FALSE	4	N/A	None	c.1226A>G(p.Asn409Ser),c.1226A>G(p.Asn409Ser)	N370S/N370S	Full
Pat_07	FALSE	TRUE	4	N/A	L483P/	c.1226A>G(p.Asn409Ser)	N370S/L444P	Full
Pat_08	FALSE	FALSE	4	N/A	None	c.1226A>G(p.Asn409Ser)	Q350X/N370S	Partial
Pat_09	FALSE	FALSE	4	N/A	None	c.1226A>G(p.Asn409Ser),c.1226A>G(p.Asn409Ser)	N370S/N370S	Full
Pat_10	FALSE	TRUE	4	N/A	L483P/	c.1226A>G(p.Asn409Ser)	N370S/L444P	Full
Pat_11	FALSE	TRUE	4	N/A	L483P/	c.1226A>G(p.Asn409Ser)	N370S/L444P	Full
Pat_12	FALSE	FALSE	4	N/A	None	c.1226A>G(p.Asn409Ser),c.1226A>G(p.Asn409Ser)	N370S/N370S	Full
Pat_13	FALSE	TRUE	4	N/A	L483P/	c.1226A>G(p.Asn409Ser)	N370S/L444P	Full
Pat_14	FALSE	FALSE	4	N/A	None	c.887G>A(p.Arg296Gln),c.625C>T(p.Arg209Cys)	R170C/R257Q	Full
Pat_15	FALSE	TRUE	4	N/A	c.1263del/	c.1226A>G(p.Asn409Ser)	55bpdel/N370S	Full
Pat_16	FALSE	TRUE	3	TRUE	c.1263del+RecTL/	c.1226A>G(p.Asn409Ser),c.1226A>G(p.Asn409Ser)	RecTL+55bp/N370S	Partial
Pat_17	FALSE	FALSE	4	N/A	None	c.1226A>G(p.Asn409Ser),c.1226A>G(p.Asn409Ser)	N370S/N370S	Full
Pat_18	FALSE	FALSE	4	N/A	None	c.1226A>G(p.Asn409Ser),c.1226A>G(p.Asn409Ser)	N370S/N370S	Full
Pat_19	FALSE	FALSE	4	N/A	None	c.1226A>G(p.Asn409Ser),c.1226A>G(p.Asn409Ser)	N370S/N370S	Full
Pat_20	FALSE	FALSE	4	N/A	None	c.1226A>G(p.Asn409Ser),c.84dupG(p.Leu29Alafs*18)	N370S/84GG	Full
Pat_21	FALSE	FALSE	4	N/A	None	c.1226A>G(p.Asn409Ser),c.84dupG(p.Leu29Alafs*18)	N370S/84GG	Full
Pat_22	FALSE	FALSE	4	N/A	None	c.1226A>G(p.Asn409Ser),c.1226A>G(p.Asn409Ser)	N370S/N370S	Full
Pat_23	FALSE	FALSE	4	N/A	None	c.1226A>G(p.Asn409Ser),c.1226A>G(p.Asn409Ser)	N370S/N370S	Full
Pat_24	FALSE	FALSE	4	N/A	None	c.1226A>G(p.Asn409Ser),c.1226A>G(p.Asn409Ser)	N370S/N370S	Full
Pat_25	FALSE	FALSE	4	N/A	None	c.1226A>G(p.Asn409Ser),c.1226A>G(p.Asn409Ser)	N370S/N370S	Full
Pat_26	FALSE	FALSE	4	N/A	None	c.1226A>G(p.Asn409Ser)	N370S/R463H	Partial
Pat_27	FALSE	FALSE	4	N/A	None	c.1226A>G(p.Asn409Ser),c.115+1G>A	N370S/IVS2+1	Full
Pat_28	FALSE	FALSE	4	N/A	None	c.1604G>A(p.Arg535His)	C342Y/R496H	Partial
Pat_29	FALSE	FALSE	4	N/A	None	c.1226A>G(p.Asn409Ser),c.1226A>G(p.Asn409Ser)	N370S/N370S	Full
Pat_30	FALSE	TRUE	4	N/A	L483P/	c.1226A>G(p.Asn409Ser)	N370S/L444P	Full
Pat_31	FALSE	FALSE	4	N/A	None	c.1226A>G(p.Asn409Ser),c.1226A>G(p.Asn409Ser)	N370S/N370S	Full
Pat_32	FALSE	FALSE	4	N/A	None	c.1226A>G(p.Asn409Ser),c.1226A>G(p.Asn409Ser)	N370S/N370S	Full
Pat_33	FALSE	TRUE	4	N/A	L483P/	c.1226A>G(p.Asn409Ser)	N370S/L444P	Full
Pat_34	FALSE	FALSE	4	N/A	None	c.1226A>G(p.Asn409Ser),c.1226A>G(p.Asn409Ser)	N370S/N370S	Full
Pat_35	FALSE	FALSE	4	N/A	None	c.1226A>G(p.Asn409Ser),c.1226A>G(p.Asn409Ser)	N370S/N370S	Full
Pat_36	FALSE	FALSE	4	N/A	None	c.1226A>G(p.Asn409Ser)	N370S/WT	Full
Pat_37	FALSE	FALSE	4	N/A	None	c.1226A>G(p.Asn409Ser),c.1226A>G(p.Asn409Ser)	N370S/N370S	Full
Pat_38	FALSE	FALSE	4	N/A	None	c.1226A>G(p.Asn409Ser),c.1226A>G(p.Asn409Ser)	N370S/N370S	Full
Pat_39	FALSE	TRUE	4	N/A	c.1263del/	c.1226A>G(p.Asn409Ser)	N370S/55bpdel	Full
Pat_40	FALSE	FALSE	4	N/A	None	c.1226A>G(p.Asn409Ser),c.115+1G>A	N370S/IVS2+1	Full
Pat_41	FALSE	FALSE	4	N/A	None	c.1297G>T(p.Val433Leu),c.1226A>G(p.Asn409Ser)	N370S/V394L	Full
Pat_42	FALSE	FALSE	6	N/A	None	c.1192C>T(p.Arg398Ter),c.1171G>C(p.Val391Leu)	V352L/R359X	Full
Pat_43	FALSE	FALSE	4	N/A	None	c.1226A>G(p.Asn409Ser),c.1226A>G(p.Asn409Ser)	N370S/N370S	Full
Pat_44	FALSE	FALSE	4	N/A	None	c.1297G>T(p.Val433Leu),c.1226A>G(p.Asn409Ser)	N370S/V394L	Full
Pat_45	FALSE	FALSE	4	N/A	None	c.1226A>G(p.Asn409Ser),c.1226A>G(p.Asn409Ser)	N370S/N370S	Full
Pat_46	FALSE	FALSE	4	N/A	None	c.1226A>G(p.Asn409Ser),c.1226A>G(p.Asn409Ser)	N370S/N370S	Full
Pat_47	FALSE	FALSE	4	N/A	None	c.1226A>G(p.Asn409Ser)	N370S/L444P	Partial
Pat_48	FALSE	FALSE	4	N/A	None	c.1226A>G(p.Asn409Ser),c.475C>T(p.Arg159Trp)	N370S/R120W	Full
Pat_49	FALSE	FALSE	4	N/A	None	c.1226A>G(p.Asn409Ser),c.1226A>G(p.Asn409Ser)	N370S/N370S	Full
Pat_50	FALSE	FALSE	4	N/A	None	c.1226A>G(p.Asn409Ser),c.1226A>G(p.Asn409Ser)	N370S/N370S	Full
Pat_51	FALSE	TRUE	4	N/A	L483P/	c.1226A>G(p.Asn409Ser)	N370S/L444P	Full
Pat_52	FALSE	TRUE	4	N/A	L483P/	c.1226A>G(p.Asn409Ser)	N370S/L444P	Full
Pat_53	FALSE	FALSE	4	N/A	None	c.1226A>G(p.Asn409Ser),c.1226A>G(p.Asn409Ser)	N370S/N370S	Full
Pat_54	FALSE	FALSE	4	N/A	None	c.1226A>G(p.Asn409Ser),c.115+1G>A	N370S/IVS2+1	Full
Pat_55	FALSE	TRUE	4	N/A	L483P/	c.1226A>G(p.Asn409Ser)	N370S/L444P	Full
Pat_56	FALSE	TRUE	4	N/A	L483P/	c.1226A>G(p.Asn409Ser)	N370S/L444P	Full
Pat_57	FALSE	FALSE	4	N/A	None	c.1226A>G(p.Asn409Ser),c.1226A>G(p.Asn409Ser)	N370S/N370S	Full
Pat_58	FALSE	FALSE	4	N/A	None	c.1226A>G(p.Asn409Ser),c.886C>T(p.Arg296Ter)	N370S/c.203delC/R257stop	Partial
Pat_59	FALSE	FALSE	4	N/A	None	c.1226A>G(p.Asn409Ser),c.1226A>G(p.Asn409Ser)	N370S/N370S	Full
Pat_60	FALSE	FALSE	4	N/A	None	c.1246G>A(p.Gly416Ser),c.1226A>G(p.Asn409Ser)	N370S/G377S	Full
Pat_61	FALSE	TRUE	4	N/A	L483P/	c.1504C>T(p.Arg502Cys)	L444P/R463C	Full
Pat_62	FALSE	FALSE	4	N/A	None	c.1226A>G(p.Asn409Ser),c.1226A>G(p.Asn409Ser)	N370S/N370S	Full
Pat_63	FALSE	FALSE	4	N/A	None	c.1226A>G(p.Asn409Ser),c.1226A>G(p.Asn409Ser)	N370S/N370S	Full
Pat_64	TRUE	FALSE	4	N/A	L483P/L483P	None	L444P/L444P	Full
Pat_65	FALSE	FALSE	4	N/A	None	c.1226A>G(p.Asn409Ser),c.1226A>G(p.Asn409Ser)	N370S/N370S	Full
Pat_66	FALSE	FALSE	4	N/A	None	c.1226A>G(p.Asn409Ser),c.84dupG(p.Leu29Alafs*18)	N370S/84GG	Full
Pat_67	FALSE	FALSE	4	N/A	None	c.1226A>G(p.Asn409Ser),c.84dupG(p.Leu29Alafs*18)	N370S/84GG	Full
Pat_68	FALSE	FALSE	4	N/A	None	c.1226A>G(p.Asn409Ser),c.1226A>G(p.Asn409Ser)	N370S/N370S	Full
Pat_69	FALSE	TRUE	4	N/A	c.1263del/	None	55bpdel/WT	Full
Pat_70	FALSE	TRUE	4	N/A	L483P/	None	L444P/WT	Full
Pat_71	FALSE	TRUE	4	N/A	RecNciI/	None	RecNciI/WT	Full
Pat_72	FALSE	FALSE	5	N/A	None	c.721G>A(p.Gly241Arg)	G202R/WT	Full
Pat_73	FALSE	FALSE	4	N/A	None	c.1226A>G(p.Asn409Ser),c.1226A>G(p.Asn409Ser)	N370S/N370S	Full
Pat_74	FALSE	FALSE	4	N/A	None	c.1226A>G(p.Asn409Ser),c.1226A>G(p.Asn409Ser)	N370S/N370S	Full
Pat_75	None	None	None	None	None	None	R463C/R120W	Miss
Pat_76	None	None	None	None	None	None	N370S/N370S	Miss
Pat_77	FALSE	FALSE	4	N/A	None	c.1226A>G(p.Asn409Ser),c.84dupG(p.Leu29Alafs*18)	N370S/84GG	Full
Pat_78	FALSE	FALSE	4	N/A	None	c.1226A>G(p.Asn409Ser),c.1226A>G(p.Asn409Ser)	N370S/N370S	Full
Pat_79	None	None	None	None	None	None	L444P/R463C	Miss
Pat_80	FALSE	TRUE	4	N/A	L483P/	c.1226A>G(p.Asn409Ser)	N370S/L444P	Full
Pat_81	FALSE	FALSE	4	N/A	None	c.1226A>G(p.Asn409Ser),c.1604G>A(p.Arg535His)	N370S/R496H	Full
Pat_82	FALSE	FALSE	4	N/A	None	c.1226A>G(p.Asn409Ser),c.1226A>G(p.Asn409Ser)	N370S/N370S	Full
Pat_83	FALSE	TRUE	4	N/A	L483P/	c.1226A>G(p.Asn409Ser)	N370S/L444P	Full
Pat_84	FALSE	FALSE	4	N/A	None	c.1226A>G(p.Asn409Ser),c.754T>A(p.Phe252Ile)	N370S/F213I	Full
Pat_85	FALSE	FALSE	4	N/A	None	c.1226A>G(p.Asn409Ser),c.84dupG(p.Leu29Alafs*18)	N370S/84GG	Full
Pat_86	FALSE	FALSE	4	N/A	None	c.970C>T(p.Arg324Cys),c.1504C>T(p.Arg502Cys)	R463C/R285C	Full
Pat_87	FALSE	FALSE	4	N/A	None	c.1226A>G(p.Asn409Ser),c.84dupG(p.Leu29Alafs*18)	N370S/84GG	Full
Pat_88	FALSE	FALSE	4	N/A	None	c.1226A>G(p.Asn409Ser),c.1226A>G(p.Asn409Ser)	N370S/N370S	Full
Pat_89	FALSE	FALSE	4	N/A	None	c.1226A>G(p.Asn409Ser),c.1226A>G(p.Asn409Ser)	N370S/N370S	Full
Pat_91	FALSE	FALSE	4	N/A	None	c.1226A>G(p.Asn409Ser),c.1093G>A(p.Glu365Lys),c.1504C>T(p.Arg502Cys)	N370S/R463C/E326K	Full
Pat_92	TRUE	FALSE	7	N/A	D448H/L483P,D448H	None	D409H/L444P/Rec7	Partial
Pat_93	FALSE	FALSE	4	N/A	None	c.1226A>G(p.Asn409Ser),c.1226A>G(p.Asn409Ser)	N370S/N370S	Full
Pat_94	FALSE	FALSE	4	N/A	None	c.1226A>G(p.Asn409Ser),c.1226A>G(p.Asn409Ser)	N370S/N370S	Full
Pat_95	FALSE	TRUE	4	N/A	RecNciI/	c.1226A>G(p.Asn409Ser)	N370S/RecNciI	Full
Pat_96	TRUE	FALSE	4	N/A	D448H/L483P	None	L444P/D409H	Full
