# Supplementary material for: Is Gauchian genotyping of GBA1 variants reliable?
Source: Commun Biol. 2025 May 9;8:718. doi: 10.1038/s42003-025-08059-y (PMC12064688; doi:10.1038/s42003-025-08059-y)
Supplement: Supplementary file 4 — Supplementary Data 2. [file 42003_2025_8059_MOESM4_ESM.xlsx]

## Sheet: Table 2
Supplementary Data 2. Breakdown of Gauchian performance based on the individual alleles. For each allele, Sanger sequencing was used to determine the total number of occurrences of a genotype across all 190 alleles (3 alleles have two variants) as positive identifications and the number of alleles without the genotype as negative identifications. The same approach was used to group the Gauchian p…
		Sanger Genotyping		Gauchian Genotyping
Cohort Allele	Gauchian Allele	Positive Identification	Negative Identification	Positive Prediction	Negative Prediction	True Positive	True Negative	False Positive	False Negative	Sum of Errors
N370S	c.1226A>G(p.Asn409Ser)	122 (120)	71 (67)	120	73	119	70	1	3 (1)	4 (2)
Rec7	Rec7	1	192 (186)	0	193	0	192	0	1	1
55bpdel	c.1263del	3	190 (184)	3	190	3	190	0	0	0
84GG	c.84dupG(p.Leu29Alafs*18)	8	185 (179)	8	185	8	185	0	0	0
c.203del	c.203del	1	192 (186)	0	193	0	192	0	1	1
C342Y	C342Y	1	192 (186)	0	193	0	192	0	1	1
D409H	D448H	2	191 (185)	2	191	2	191	0	0	0
F213I	c.754T>A(p.Phe252Ile)	1	192 (186)	1	192	1	192	0	0	0
G195E	c.701G>A(p.Gly234Glu)	1	192 (186)	1	192	1	192	0	0	0
G202R	c.721G>A(p.Gly241Arg)	1	192 (186)	1	192	1	192	0	0	0
G377S	c.1246G>A(p.Gly416Ser)	1	192 (186)	1	192	1	192	0	0	0
IVS2+1	c.115+1G>A	3	190 (184)	3	190	3	190	0	0	0
L444P	L483P	20 (19)	173 (167)	17	176	17	173	0	3 (2)	3 (2)
Q350X	Q350X	1	192 (186)	0	193	0	192	0	1	1
R120W	c.475C>T(p.Arg159Trp)	2 (1)	191 (185)	1	192	1	191	0	1 (0)	1 (0)
R170C	c.625C>T(p.Arg209Cys)	1	192 (186)	1	192	1	192	0	0	0
R257Q	c.887G>A(p.Arg296Gln)	1	192 (186)	1	192	1	192	0	0	0
R257stop	c.887G>A(p.Arg296Gln)	1	192 (186)	1	192	1	192	0	0	0
R285C	c.970C>T(p.Arg324Cys)	1	192 (186)	1	192	1	192	0	0	0
R359X	c.1192C>T(p.Arg398Ter)	1	192 (186)	1	192	1	192	0	0	0
R463C	c.1504C>T(p.Arg502Cys)	6 (4)	187 (181)	3	190	3	187	0	3 (1)	3 (1)
R496H	c.1604G>A(p.Arg535His)	2	191 (185)	2	191	2	191	0	0	0
RecTL+55bp	c.1263del+RecTL	1	192 (186)	1	192	1	192	0	0	0
RecNciI	RecNciI	2	191 (185)	2	191	2	191	0	0	0
V352L	c.1171G>C(p.Val391Leu)	1	192 (186)	1	192	1	192	0	0	0
V394L	c.1297G>T(p.Val433Leu)	2	191 (185)	2	191	2	191	0	0	0
E326K	c.887G>A(p.Arg296Gln)	1	192 (186)	1	192	1	192	0	0	0
WT	WT	5	188 (182)	16 (10)	177	5	177	11 (5)	0	11 (5)
	Sum	193 (187)	5211 (5045)	175	5213	179	5199	12 (6)	14 (8)	26 (14)
