# Supplementary material for: Is Gauchian genotyping of GBA1 variants reliable?
Source: Commun Biol. 2025 May 9;8:718. doi: 10.1038/s42003-025-08059-y (PMC12064688; doi:10.1038/s42003-025-08059-y)
Supplement: Supplementary file 5 — Supplementary Data 3 [file 42003_2025_8059_MOESM5_ESM.xlsx]

## Sheet: Table 3
Supplementary Data 3. Derivations for an allele-specific confusion matrix. Each of the metrics presented is based on ratios of total, true, or false positive and negative counts or other confusion matrix derivations.
Confusion Metric	Score	Score (3 cases omitted)
FPR=FP/N	0.0023	0.0023
TPR=TP/P	0.9275	0.9572
Accuracy	0.9952	0.9963
Precision	0.9372	0.9372
Sensitivity	0.9275	0.9572
Specificity	0.9977	0.9977
F1-Score	0.9323	0.9471
Balance Acc	0.9626	0.9775
FDR	0.067	0.067
PPV	0.933	0.933
False Omission Rate	0.0027	0.0015
NPV	0.9973	0.9985
FM-Index	0.9302	0.945
Informedness	0.9252	0.9549
Jaccard-Index	0.8732	0.8995
Markedness	0.9303	0.9314
Positive Likelihood	402.75	416.174
Negative Likelihood	0.0727	0.0429
Diagnostic OR	5539.41	19387.9
