# Supplementary material for: Is Gauchian genotyping of GBA1 variants reliable?
Source: Commun Biol. 2025 May 9;8:718. doi: 10.1038/s42003-025-08059-y (PMC12064688; doi:10.1038/s42003-025-08059-y)
Supplement: Supplementary file 6 — Supplementary Data 4 [file 42003_2025_8059_MOESM6_ESM.xlsx]

## Sheet: Table 4
Supplementary Data 4. Comparison of Gauchian using b37 and hg38 as reference genomes against the established Sanger calls. Highlighted are rows where the Gauchian calls for b37 and hg38 disagreed.
	Gauchian (b37)						NIH Cohort	Assessment	Gauchian (hg38)
Sample	is_biallelic(GBAP1-like_variant_exon9-11)	is_carrier(GBAP1-like_variant_exon9-11)	CN(GBA+GBAP1)	deletion_breakpoint_in_GBA	GBAP1-like_variant_exon9-11	other_unphased_variants	Sanger Genotype	Correct Call	is_biallelic(GBAP1-like_variant_exon9-11)	is_carrier(GBAP1-like_variant_exon9-11)	CN(GBA+GBAP1)	deletion_breakpoint_in_GBA	GBAP1-like_variant_exon9-11	other_unphased_variants	Same as hg19?
Pat_01	FALSE	FALSE	4	N/A	None	c.1226A>G(p.Asn409Ser),c.1226A>G(p.Asn409Ser)	N370S/N370S	Full	FALSE	FALSE	4	N/A	None	c.1226A>G(p.Asn409Ser),c.1226A>G(p.Asn409Ser)	TRUE
Pat_02	FALSE	FALSE	4	N/A	None	c.1226A>G(p.Asn409Ser),c.1226A>G(p.Asn409Ser)	N370S/N370S	Full	FALSE	FALSE	4	N/A	None	c.1226A>G(p.Asn409Ser),c.1226A>G(p.Asn409Ser)	TRUE
Pat_03	FALSE	FALSE	4	N/A	None	c.1226A>G(p.Asn409Ser)	N370S/N370S	Partial	FALSE	FALSE	4	N/A	None	c.1226A>G(p.Asn409Ser)	TRUE
Pat_04	FALSE	FALSE	4	N/A	None	c.1226A>G(p.Asn409Ser),c.84dupG(p.Leu29Alafs*18)	N370S/84GG	Full	FALSE	FALSE	4	N/A	None	c.1226A>G(p.Asn409Ser),c.84dupG(p.Leu29Alafs*18)	TRUE
Pat_05	FALSE	FALSE	4	N/A	None	c.1226A>G(p.Asn409Ser),c.701G>A(p.Gly234Glu)	N370S/G195E	Full	FALSE	FALSE	4	N/A	None	c.1226A>G(p.Asn409Ser),c.701G>A(p.Gly234Glu)	TRUE
Pat_06	FALSE	FALSE	4	N/A	None	c.1226A>G(p.Asn409Ser),c.1226A>G(p.Asn409Ser)	N370S/N370S	Full	FALSE	FALSE	4	N/A	None	c.1226A>G(p.Asn409Ser),c.1226A>G(p.Asn409Ser)	TRUE
Pat_07	FALSE	TRUE	4	N/A	L483P/	c.1226A>G(p.Asn409Ser)	N370S/L444P	Full	FALSE	TRUE	4	N/A	L483P/	c.1226A>G(p.Asn409Ser)	TRUE
Pat_08	FALSE	FALSE	4	N/A	None	c.1226A>G(p.Asn409Ser)	Q350X/N370S	Partial	FALSE	FALSE	4	N/A	None	c.1226A>G(p.Asn409Ser)	TRUE
Pat_09	FALSE	FALSE	4	N/A	None	c.1226A>G(p.Asn409Ser),c.1226A>G(p.Asn409Ser)	N370S/N370S	Full	FALSE	FALSE	4	N/A	None	c.1226A>G(p.Asn409Ser),c.1226A>G(p.Asn409Ser)	TRUE
Pat_10	FALSE	TRUE	4	N/A	L483P/	c.1226A>G(p.Asn409Ser)	N370S/L444P	Full	FALSE	TRUE	4	N/A	L483P/	c.1226A>G(p.Asn409Ser)	TRUE
Pat_11	FALSE	TRUE	4	N/A	L483P/	c.1226A>G(p.Asn409Ser)	N370S/L444P	Full	FALSE	TRUE	4	N/A	L483P/	c.1226A>G(p.Asn409Ser)	TRUE
Pat_12	FALSE	FALSE	4	N/A	None	c.1226A>G(p.Asn409Ser),c.1226A>G(p.Asn409Ser)	N370S/N370S	Full	FALSE	FALSE	4	N/A	None	c.1226A>G(p.Asn409Ser),c.1226A>G(p.Asn409Ser)	TRUE
Pat_13	FALSE	TRUE	4	N/A	L483P/	c.1226A>G(p.Asn409Ser)	N370S/L444P	Full	FALSE	TRUE	4	N/A	L483P/	c.1226A>G(p.Asn409Ser)	TRUE
Pat_14	FALSE	FALSE	4	N/A	None	c.887G>A(p.Arg296Gln),c.625C>T(p.Arg209Cys)	R170C/R257Q	Full	FALSE	FALSE	4	N/A	None	c.887G>A(p.Arg296Gln),c.625C>T(p.Arg209Cys)	TRUE
Pat_15	FALSE	TRUE	4	N/A	c.1263del/	c.1226A>G(p.Asn409Ser)	55bpdel/N370S	Full	FALSE	TRUE	4	N/A	c.1263del/	c.1226A>G(p.Asn409Ser)	TRUE
Pat_16	FALSE	TRUE	3	TRUE	c.1263del+RecTL/	c.1226A>G(p.Asn409Ser),c.1226A>G(p.Asn409Ser)	RecTL+55bp/N370S/N370S	Full	FALSE	TRUE	3	TRUE	c.1263del+RecTL/	None	FALSE
Pat_17	FALSE	FALSE	4	N/A	None	c.1226A>G(p.Asn409Ser),c.1226A>G(p.Asn409Ser)	N370S/N370S	Full	FALSE	FALSE	4	N/A	None	c.1226A>G(p.Asn409Ser),c.1226A>G(p.Asn409Ser)	TRUE
Pat_18	FALSE	FALSE	4	N/A	None	c.1226A>G(p.Asn409Ser),c.1226A>G(p.Asn409Ser)	N370S/N370S	Full	FALSE	FALSE	4	N/A	None	c.1226A>G(p.Asn409Ser),c.1226A>G(p.Asn409Ser)	TRUE
Pat_19	FALSE	FALSE	4	N/A	None	c.1226A>G(p.Asn409Ser),c.1226A>G(p.Asn409Ser)	N370S/N370S	Full	FALSE	FALSE	4	N/A	None	c.1226A>G(p.Asn409Ser),c.1226A>G(p.Asn409Ser)	TRUE
Pat_20	FALSE	FALSE	4	N/A	None	c.1226A>G(p.Asn409Ser),c.84dupG(p.Leu29Alafs*18)	N370S/84GG	Full	FALSE	FALSE	4	N/A	None	c.1226A>G(p.Asn409Ser),c.84dupG(p.Leu29Alafs*18)	TRUE
Pat_21	FALSE	FALSE	4	N/A	None	c.1226A>G(p.Asn409Ser),c.84dupG(p.Leu29Alafs*18)	N370S/84GG	Full	FALSE	FALSE	4	N/A	None	c.1226A>G(p.Asn409Ser),c.84dupG(p.Leu29Alafs*18)	TRUE
Pat_22	FALSE	FALSE	4	N/A	None	c.1226A>G(p.Asn409Ser),c.1226A>G(p.Asn409Ser)	N370S/N370S	Full	FALSE	FALSE	4	N/A	None	c.1226A>G(p.Asn409Ser),c.1226A>G(p.Asn409Ser)	TRUE
Pat_23	FALSE	FALSE	4	N/A	None	c.1226A>G(p.Asn409Ser),c.1226A>G(p.Asn409Ser)	N370S/N370S	Full	FALSE	FALSE	4	N/A	None	c.1226A>G(p.Asn409Ser),c.1226A>G(p.Asn409Ser)	TRUE
Pat_24	FALSE	FALSE	4	N/A	None	c.1226A>G(p.Asn409Ser),c.1226A>G(p.Asn409Ser)	N370S/N370S	Full	FALSE	FALSE	4	N/A	None	c.1226A>G(p.Asn409Ser),c.1226A>G(p.Asn409Ser)	TRUE
Pat_25	FALSE	FALSE	4	N/A	None	c.1226A>G(p.Asn409Ser),c.1226A>G(p.Asn409Ser)	N370S/N370S	Full	FALSE	FALSE	4	N/A	None	c.1226A>G(p.Asn409Ser),c.1226A>G(p.Asn409Ser)	TRUE
Pat_26	FALSE	FALSE	4	N/A	None	c.1226A>G(p.Asn409Ser)	N370S/R463H	Partial	FALSE	FALSE	4	N/A	None	c.1226A>G(p.Asn409Ser)	TRUE
Pat_27	FALSE	FALSE	4	N/A	None	c.1226A>G(p.Asn409Ser),c.115+1G>A	N370S/IVS2+1	Full	FALSE	FALSE	4	N/A	None	c.1226A>G(p.Asn409Ser),c.115+1G>A	TRUE
Pat_28	FALSE	FALSE	4	N/A	None	c.1604G>A(p.Arg535His)	C342Y/R496H	Partial	FALSE	FALSE	4	N/A	None	c.1604G>A(p.Arg535His)	TRUE
Pat_29	FALSE	FALSE	4	N/A	None	c.1226A>G(p.Asn409Ser),c.1226A>G(p.Asn409Ser)	N370S/N370S	Full	FALSE	FALSE	4	N/A	None	c.1226A>G(p.Asn409Ser),c.1226A>G(p.Asn409Ser)	TRUE
Pat_30	FALSE	TRUE	4	N/A	L483P/	c.1226A>G(p.Asn409Ser)	N370S/L444P	Full	FALSE	TRUE	4	N/A	L483P/	c.1226A>G(p.Asn409Ser)	TRUE
Pat_31	FALSE	FALSE	4	N/A	None	c.1226A>G(p.Asn409Ser),c.1226A>G(p.Asn409Ser)	N370S/N370S	Full	FALSE	FALSE	4	N/A	None	c.1226A>G(p.Asn409Ser),c.1226A>G(p.Asn409Ser)	TRUE
Pat_32	FALSE	FALSE	4	N/A	None	c.1226A>G(p.Asn409Ser),c.1226A>G(p.Asn409Ser)	N370S/N370S	Full	FALSE	FALSE	4	N/A	None	c.1226A>G(p.Asn409Ser),c.1226A>G(p.Asn409Ser)	TRUE
Pat_33	FALSE	TRUE	4	N/A	L483P/	c.1226A>G(p.Asn409Ser)	N370S/L444P	Full	FALSE	TRUE	4	N/A	L483P/	c.1226A>G(p.Asn409Ser)	TRUE
Pat_34	FALSE	FALSE	4	N/A	None	c.1226A>G(p.Asn409Ser),c.1226A>G(p.Asn409Ser)	N370S/N370S	Full	FALSE	FALSE	4	N/A	None	c.1226A>G(p.Asn409Ser),c.1226A>G(p.Asn409Ser)	TRUE
Pat_35	FALSE	FALSE	4	N/A	None	c.1226A>G(p.Asn409Ser),c.1226A>G(p.Asn409Ser)	N370S/N370S	Full	FALSE	FALSE	3	FALSE	None	None	FALSE
Pat_36	FALSE	FALSE	4	N/A	None	c.1226A>G(p.Asn409Ser)	N370S/WT	Full	FALSE	FALSE	4	N/A	None	c.1226A>G(p.Asn409Ser)	TRUE
Pat_37	FALSE	FALSE	4	N/A	None	c.1226A>G(p.Asn409Ser),c.1226A>G(p.Asn409Ser)	N370S/N370S	Full	FALSE	FALSE	4	N/A	None	c.1226A>G(p.Asn409Ser),c.1226A>G(p.Asn409Ser)	TRUE
Pat_38	FALSE	FALSE	4	N/A	None	c.1226A>G(p.Asn409Ser),c.1226A>G(p.Asn409Ser)	N370S/N370S	Full	FALSE	FALSE	4	N/A	None	c.1226A>G(p.Asn409Ser),c.1226A>G(p.Asn409Ser)	TRUE
Pat_39	FALSE	TRUE	4	N/A	c.1263del/	c.1226A>G(p.Asn409Ser)	N370S/55bpdel	Full	FALSE	TRUE	4	N/A	c.1263del/	c.1226A>G(p.Asn409Ser)	TRUE
Pat_40	FALSE	FALSE	4	N/A	None	c.1226A>G(p.Asn409Ser),c.115+1G>A	N370S/IVS2+1	Full	FALSE	FALSE	4	N/A	None	c.1226A>G(p.Asn409Ser),c.115+1G>A	TRUE
Pat_41	FALSE	FALSE	4	N/A	None	c.1297G>T(p.Val433Leu),c.1226A>G(p.Asn409Ser)	N370S/V394L	Full	FALSE	FALSE	4	N/A	None	c.1297G>T(p.Val433Leu),c.1226A>G(p.Asn409Ser)	TRUE
Pat_42	FALSE	FALSE	6	N/A	None	c.1192C>T(p.Arg398Ter),c.1171G>C(p.Val391Leu)	V352L/R359X	Full	FALSE	FALSE	6	N/A	None	c.1192C>T(p.Arg398Ter),c.1171G>C(p.Val391Leu)	TRUE
Pat_43	FALSE	FALSE	4	N/A	None	c.1226A>G(p.Asn409Ser),c.1226A>G(p.Asn409Ser)	N370S/N370S	Full	FALSE	FALSE	4	N/A	None	c.1226A>G(p.Asn409Ser),c.1226A>G(p.Asn409Ser)	TRUE
Pat_44	FALSE	FALSE	4	N/A	None	c.1297G>T(p.Val433Leu),c.1226A>G(p.Asn409Ser)	N370S/V394L	Full	FALSE	FALSE	4	N/A	None	c.1297G>T(p.Val433Leu),c.1226A>G(p.Asn409Ser)	TRUE
Pat_45	FALSE	FALSE	4	N/A	None	c.1226A>G(p.Asn409Ser),c.1226A>G(p.Asn409Ser)	N370S/N370S	Full	FALSE	FALSE	4	N/A	None	c.1226A>G(p.Asn409Ser),c.1226A>G(p.Asn409Ser)	TRUE
Pat_46	FALSE	FALSE	4	N/A	None	c.1226A>G(p.Asn409Ser),c.1226A>G(p.Asn409Ser)	N370S/N370S	Full	FALSE	FALSE	4	N/A	None	c.1226A>G(p.Asn409Ser),c.1226A>G(p.Asn409Ser)	TRUE
Pat_47	FALSE	FALSE	4	N/A	None	c.1226A>G(p.Asn409Ser)	N370S/L444P	Partial	FALSE	FALSE	4	N/A	None	c.1226A>G(p.Asn409Ser)	TRUE
Pat_48	FALSE	FALSE	4	N/A	None	c.1226A>G(p.Asn409Ser),c.475C>T(p.Arg159Trp)	N370S/R120W	Full	FALSE	FALSE	4	N/A	None	c.1226A>G(p.Asn409Ser),c.475C>T(p.Arg159Trp)	TRUE
Pat_49	FALSE	FALSE	4	N/A	None	c.1226A>G(p.Asn409Ser),c.1226A>G(p.Asn409Ser)	N370S/N370S	Full	FALSE	FALSE	4	N/A	None	c.1226A>G(p.Asn409Ser),c.1226A>G(p.Asn409Ser)	TRUE
Pat_50	FALSE	FALSE	4	N/A	None	c.1226A>G(p.Asn409Ser),c.1226A>G(p.Asn409Ser)	N370S/N370S	Full	FALSE	FALSE	4	N/A	None	c.1226A>G(p.Asn409Ser),c.1226A>G(p.Asn409Ser)	TRUE
Pat_51	FALSE	TRUE	4	N/A	L483P/	c.1226A>G(p.Asn409Ser)	N370S/L444P	Full	FALSE	TRUE	4	N/A	L483P/	c.1226A>G(p.Asn409Ser)	TRUE
Pat_52	FALSE	TRUE	4	N/A	L483P/	c.1226A>G(p.Asn409Ser)	N370S/L444P	Full	FALSE	TRUE	4	N/A	L483P/	c.1226A>G(p.Asn409Ser)	TRUE
Pat_53	FALSE	FALSE	4	N/A	None	c.1226A>G(p.Asn409Ser),c.1226A>G(p.Asn409Ser)	N370S/N370S	Full	FALSE	FALSE	4	N/A	None	c.1226A>G(p.Asn409Ser),c.1226A>G(p.Asn409Ser)	TRUE
Pat_54	FALSE	FALSE	4	N/A	None	c.1226A>G(p.Asn409Ser),c.115+1G>A	N370S/IVS2+1	Full	FALSE	FALSE	4	N/A	None	c.1226A>G(p.Asn409Ser),c.115+1G>A	TRUE
Pat_55	FALSE	TRUE	4	N/A	L483P/	c.1226A>G(p.Asn409Ser)	N370S/L444P	Full	FALSE	TRUE	4	N/A	L483P/	c.1226A>G(p.Asn409Ser)	TRUE
Pat_56	FALSE	TRUE	4	N/A	L483P/	c.1226A>G(p.Asn409Ser)	N370S/L444P	Full	FALSE	TRUE	4	N/A	L483P/	c.1226A>G(p.Asn409Ser)	TRUE
Pat_57	FALSE	FALSE	4	N/A	None	c.1226A>G(p.Asn409Ser),c.1226A>G(p.Asn409Ser)	N370S/N370S	Full	FALSE	FALSE	4	N/A	None	c.1226A>G(p.Asn409Ser),c.1226A>G(p.Asn409Ser)	TRUE
Pat_58	FALSE	FALSE	4	N/A	None	c.1226A>G(p.Asn409Ser),c.886C>T(p.Arg296Ter)	N370S/c.203delC/R257stop	Partial	FALSE	FALSE	4	N/A	None	c.1226A>G(p.Asn409Ser),c.886C>T(p.Arg296Ter)	TRUE
Pat_59	FALSE	FALSE	4	N/A	None	c.1226A>G(p.Asn409Ser),c.1226A>G(p.Asn409Ser)	N370S/N370S	Full	FALSE	FALSE	4	N/A	None	c.1226A>G(p.Asn409Ser),c.1226A>G(p.Asn409Ser)	TRUE
Pat_60	FALSE	FALSE	4	N/A	None	c.1246G>A(p.Gly416Ser),c.1226A>G(p.Asn409Ser)	N370S/G377S	Full	FALSE	FALSE	4	N/A	None	c.1246G>A(p.Gly416Ser),c.1226A>G(p.Asn409Ser)	TRUE
Pat_61	FALSE	TRUE	4	N/A	L483P/	c.1504C>T(p.Arg502Cys)	L444P/R463C	Full	FALSE	TRUE	4	N/A	L483P/	c.1504C>T(p.Arg502Cys)	TRUE
Pat_62	FALSE	FALSE	4	N/A	None	c.1226A>G(p.Asn409Ser),c.1226A>G(p.Asn409Ser)	N370S/N370S	Full	FALSE	FALSE	4	N/A	None	c.1226A>G(p.Asn409Ser),c.1226A>G(p.Asn409Ser)	TRUE
Pat_63	FALSE	FALSE	4	N/A	None	c.1226A>G(p.Asn409Ser),c.1226A>G(p.Asn409Ser)	N370S/N370S	Full	FALSE	FALSE	4	N/A	None	c.1226A>G(p.Asn409Ser),c.1226A>G(p.Asn409Ser)	TRUE
Pat_64	TRUE	FALSE	4	N/A	L483P/L483P	None	L444P/L444P	Full	TRUE	FALSE	4	N/A	L483P/L483P	None	TRUE
Pat_65	FALSE	FALSE	4	N/A	None	c.1226A>G(p.Asn409Ser),c.1226A>G(p.Asn409Ser)	N370S/N370S	Full	FALSE	FALSE	4	N/A	None	c.1226A>G(p.Asn409Ser),c.1226A>G(p.Asn409Ser)	TRUE
Pat_66	FALSE	FALSE	4	N/A	None	c.1226A>G(p.Asn409Ser),c.84dupG(p.Leu29Alafs*18)	N370S/84GG	Full	FALSE	FALSE	4	N/A	None	c.1226A>G(p.Asn409Ser),c.84dupG(p.Leu29Alafs*18)	TRUE
Pat_67	FALSE	FALSE	4	N/A	None	c.1226A>G(p.Asn409Ser),c.84dupG(p.Leu29Alafs*18)	N370S/84GG	Full	FALSE	FALSE	4	N/A	None	c.1226A>G(p.Asn409Ser),c.84dupG(p.Leu29Alafs*18)	TRUE
Pat_68	FALSE	FALSE	4	N/A	None	c.1226A>G(p.Asn409Ser),c.1226A>G(p.Asn409Ser)	N370S/N370S	Full	FALSE	FALSE	4	N/A	None	c.1226A>G(p.Asn409Ser),c.1226A>G(p.Asn409Ser)	TRUE
Pat_69	FALSE	TRUE	4	N/A	c.1263del/	None	55bpdel/WT	Full	FALSE	TRUE	4	N/A	c.1263del/	None	TRUE
Pat_70	FALSE	TRUE	4	N/A	L483P/	None	L444P/WT	Full	FALSE	TRUE	4	N/A	L483P/	None	TRUE
Pat_71	FALSE	TRUE	4	N/A	RecNciI/	None	RecNciI/WT	Full	FALSE	TRUE	4	N/A	RecNciI/	None	TRUE
Pat_72	FALSE	FALSE	5	N/A	None	c.721G>A(p.Gly241Arg)	G202R/WT	Full	FALSE	FALSE	5	N/A	None	c.721G>A(p.Gly241Arg)	TRUE
Pat_73	FALSE	FALSE	4	N/A	None	c.1226A>G(p.Asn409Ser),c.1226A>G(p.Asn409Ser)	N370S/N370S	Full	FALSE	FALSE	4	N/A	None	c.1226A>G(p.Asn409Ser),c.1226A>G(p.Asn409Ser)	TRUE
Pat_74	FALSE	FALSE	4	N/A	None	c.1226A>G(p.Asn409Ser),c.1226A>G(p.Asn409Ser)	N370S/N370S	Full	FALSE	FALSE	4	N/A	None	c.1226A>G(p.Asn409Ser),c.1226A>G(p.Asn409Ser)	TRUE
Pat_75	None	None	None	None	None	None	R463C/R120W	Miss	FALSE	FALSE	3	FALSE	None	c.1504C>T(p.Arg502Cys)	FALSE
Pat_76	None	None	None	None	None	None	N370S/N370S	Miss	None	None	None	None	None	None	TRUE
Pat_77	FALSE	FALSE	4	N/A	None	c.1226A>G(p.Asn409Ser),c.84dupG(p.Leu29Alafs*18)	N370S/84GG	Full	FALSE	FALSE	4	N/A	None	c.1226A>G(p.Asn409Ser),c.84dupG(p.Leu29Alafs*18)	TRUE
Pat_78	FALSE	FALSE	4	N/A	None	c.1226A>G(p.Asn409Ser),c.1226A>G(p.Asn409Ser)	N370S/N370S	Full	FALSE	FALSE	4	N/A	None	None	FALSE
Pat_79	None	None	None	None	None	None	L444P/R463C	Miss	None	None	None	None	None	None	TRUE
Pat_80	FALSE	TRUE	4	N/A	L483P/	c.1226A>G(p.Asn409Ser)	N370S/L444P	Full	FALSE	TRUE	4	N/A	L483P/	c.1226A>G(p.Asn409Ser)	TRUE
Pat_81	FALSE	FALSE	4	N/A	None	c.1226A>G(p.Asn409Ser),c.1604G>A(p.Arg535His)	N370S/R496H	Full	FALSE	FALSE	4	N/A	None	c.1226A>G(p.Asn409Ser),c.1604G>A(p.Arg535His)	TRUE
Pat_82	FALSE	FALSE	4	N/A	None	c.1226A>G(p.Asn409Ser),c.1226A>G(p.Asn409Ser)	N370S/N370S	Full	FALSE	FALSE	4	N/A	None	c.1226A>G(p.Asn409Ser),c.1226A>G(p.Asn409Ser)	TRUE
Pat_83	FALSE	TRUE	4	N/A	L483P/	c.1226A>G(p.Asn409Ser)	N370S/L444P	Full	FALSE	TRUE	4	N/A	L483P/	c.1226A>G(p.Asn409Ser)	TRUE
Pat_84	FALSE	FALSE	4	N/A	None	c.1226A>G(p.Asn409Ser),c.754T>A(p.Phe252Ile)	N370S/F213I	Full	FALSE	FALSE	4	N/A	None	c.1226A>G(p.Asn409Ser),c.754T>A(p.Phe252Ile)	TRUE
Pat_85	FALSE	FALSE	4	N/A	None	c.1226A>G(p.Asn409Ser),c.84dupG(p.Leu29Alafs*18)	N370S/84GG	Full	FALSE	FALSE	4	N/A	None	c.1226A>G(p.Asn409Ser),c.84dupG(p.Leu29Alafs*18)	TRUE
Pat_86	FALSE	FALSE	4	N/A	None	c.970C>T(p.Arg324Cys),c.1504C>T(p.Arg502Cys)	R463C/R285C	Full	FALSE	FALSE	4	N/A	None	c.970C>T(p.Arg324Cys),c.1504C>T(p.Arg502Cys)	TRUE
Pat_87	FALSE	FALSE	4	N/A	None	c.1226A>G(p.Asn409Ser),c.84dupG(p.Leu29Alafs*18)	N370S/84GG	Full	FALSE	FALSE	4	N/A	None	c.1226A>G(p.Asn409Ser),c.84dupG(p.Leu29Alafs*18)	TRUE
Pat_88	FALSE	FALSE	4	N/A	None	c.1226A>G(p.Asn409Ser),c.1226A>G(p.Asn409Ser)	N370S/N370S	Full	FALSE	FALSE	4	N/A	None	c.1226A>G(p.Asn409Ser),c.1226A>G(p.Asn409Ser)	TRUE
Pat_89	FALSE	FALSE	4	N/A	None	c.1226A>G(p.Asn409Ser),c.1226A>G(p.Asn409Ser)	N370S/N370S	Full	FALSE	FALSE	4	N/A	None	c.1226A>G(p.Asn409Ser),c.1226A>G(p.Asn409Ser)	TRUE
Pat_91	FALSE	FALSE	4	N/A	None	c.1226A>G(p.Asn409Ser),c.1093G>A(p.Glu365Lys),c.1504C>T(p.Arg502Cys)	N370S/R463C/E326K	Full	FALSE	FALSE	4	N/A	None	c.1226A>G(p.Asn409Ser),c.1093G>A(p.Glu365Lys),c.1504C>T(p.Arg502Cys)	TRUE
Pat_92	TRUE	FALSE	7	N/A	D448H/L483P,D448H	None	D409H/L444P/Rec7	Partial	TRUE	FALSE	7	N/A	D448H/D448H,L483P	None	FALSE
Pat_93	FALSE	FALSE	4	N/A	None	c.1226A>G(p.Asn409Ser),c.1226A>G(p.Asn409Ser)	N370S/N370S	Full	FALSE	FALSE	4	N/A	None	c.1226A>G(p.Asn409Ser),c.1226A>G(p.Asn409Ser)	TRUE
Pat_94	FALSE	FALSE	4	N/A	None	c.1226A>G(p.Asn409Ser),c.1226A>G(p.Asn409Ser)	N370S/N370S	Full	FALSE	FALSE	4	N/A	None	c.1226A>G(p.Asn409Ser),c.1226A>G(p.Asn409Ser)	TRUE
Pat_95	FALSE	TRUE	4	N/A	RecNciI/	c.1226A>G(p.Asn409Ser)	N370S/RecNciI	Full	FALSE	TRUE	4	N/A	RecNciI/	c.1226A>G(p.Asn409Ser)	TRUE
Pat_96	TRUE	FALSE	4	N/A	D448H/L483P	None	L444P/D409H	Full	TRUE	FALSE	4	N/A	D448H/L483P	None	TRUE
