# Supplementary material for: Is Gauchian genotyping of GBA1 variants reliable?
Source: Commun Biol. 2025 May 9;8:718. doi: 10.1038/s42003-025-08059-y (PMC12064688; doi:10.1038/s42003-025-08059-y)
Supplement: Supplementary file 7 — Supplementary Data 5. [file 42003_2025_8059_MOESM7_ESM.xlsx]

## Sheet: Table 5
Supplementary Data 5. The complete set of 95 whole genome sequencing samples from the NIH cohort as well as low and high complexity whole genome sequencing samples extracted from the 1000 Genomes project was processed using Gauchian. The results are presented here using the original headers provided by the tool. Each Gauchian genotype was compared against the calls established for the NIH cohort …
		Gauchian
Cohort	Sample	is_biallelic(GBAP1-like_variant_exon9-11)	is_carrier(GBAP1-like_variant_exon9-11)	CN(GBA+GBAP1)	deletion_breakpoint_in_GBA	GBAP1-like_variant_exon9-11	other_unphased_variants	Gauchian Joined Genotype	Sanger Allele 1	Sanger Allele 2	Sanger Joined Genotype	Correct Call	Positive	Negative	Gauchian_TP	Gauchian_TN
NIH Cohort	Pat_01	FALSE	FALSE	4	N/A		c.1226A>G(p.Asn409Ser),c.1226A>G(p.Asn409Ser)	c.1226A>G(p.Asn409Ser),c.1226A>G(p.Asn409Ser)	c.1226A>G(p.Asn409Ser)	c.1226A>G(p.Asn409Ser)	c.1226A>G(p.Asn409Ser),c.1226A>G(p.Asn409Ser)	TRUE	Positive		TRUE
NIH Cohort	Pat_02	FALSE	FALSE	4	N/A		c.1226A>G(p.Asn409Ser),c.1226A>G(p.Asn409Ser)	c.1226A>G(p.Asn409Ser),c.1226A>G(p.Asn409Ser)	c.1226A>G(p.Asn409Ser)	c.1226A>G(p.Asn409Ser)	c.1226A>G(p.Asn409Ser),c.1226A>G(p.Asn409Ser)	TRUE	Positive		TRUE
NIH Cohort	Pat_03	FALSE	FALSE	4	N/A		c.1226A>G(p.Asn409Ser)	c.1226A>G(p.Asn409Ser),WT	c.1226A>G(p.Asn409Ser)	c.1226A>G(p.Asn409Ser)	c.1226A>G(p.Asn409Ser),c.1226A>G(p.Asn409Ser)	FALSE	Positive
NIH Cohort	Pat_04	FALSE	FALSE	4	N/A		c.1226A>G(p.Asn409Ser),c.84dupG(p.Leu29Alafs*18)	c.1226A>G(p.Asn409Ser),c.84dupG(p.Leu29Alafs*18)	c.1226A>G(p.Asn409Ser)	c.84dupG(p.Leu29Alafs*18)	c.1226A>G(p.Asn409Ser),c.84dupG(p.Leu29Alafs*18)	TRUE	Positive		TRUE
NIH Cohort	Pat_05	FALSE	FALSE	4	N/A		c.1226A>G(p.Asn409Ser),c.701G>A(p.Gly234Glu)	c.1226A>G(p.Asn409Ser),c.701G>A(p.Gly234Glu)	c.1226A>G(p.Asn409Ser)	c.701G>A(p.Gly234Glu)	c.1226A>G(p.Asn409Ser),c.701G>A(p.Gly234Glu)	TRUE	Positive		TRUE
NIH Cohort	Pat_06	FALSE	FALSE	4	N/A		c.1226A>G(p.Asn409Ser),c.1226A>G(p.Asn409Ser)	c.1226A>G(p.Asn409Ser),c.1226A>G(p.Asn409Ser)	c.1226A>G(p.Asn409Ser)	c.1226A>G(p.Asn409Ser)	c.1226A>G(p.Asn409Ser),c.1226A>G(p.Asn409Ser)	TRUE	Positive		TRUE
NIH Cohort	Pat_07	FALSE	TRUE	4	N/A	L483P/	c.1226A>G(p.Asn409Ser)	c.1226A>G(p.Asn409Ser),L483P	c.1226A>G(p.Asn409Ser)	L483P	c.1226A>G(p.Asn409Ser),L483P	TRUE	Positive		TRUE
NIH Cohort	Pat_08	FALSE	FALSE	4	N/A		c.1226A>G(p.Asn409Ser)	c.1226A>G(p.Asn409Ser),WT	Q350X	c.1226A>G(p.Asn409Ser)	c.1226A>G(p.Asn409Ser),Q350X	FALSE	Positive
NIH Cohort	Pat_09	FALSE	FALSE	4	N/A		c.1226A>G(p.Asn409Ser),c.1226A>G(p.Asn409Ser)	c.1226A>G(p.Asn409Ser),c.1226A>G(p.Asn409Ser)	c.1226A>G(p.Asn409Ser)	c.1226A>G(p.Asn409Ser)	c.1226A>G(p.Asn409Ser),c.1226A>G(p.Asn409Ser)	TRUE	Positive		TRUE
NIH Cohort	Pat_10	FALSE	TRUE	4	N/A	L483P/	c.1226A>G(p.Asn409Ser)	c.1226A>G(p.Asn409Ser),L483P	c.1226A>G(p.Asn409Ser)	L483P	c.1226A>G(p.Asn409Ser),L483P	TRUE	Positive		TRUE
NIH Cohort	Pat_11	FALSE	TRUE	4	N/A	L483P/	c.1226A>G(p.Asn409Ser)	c.1226A>G(p.Asn409Ser),L483P	c.1226A>G(p.Asn409Ser)	L483P	c.1226A>G(p.Asn409Ser),L483P	TRUE	Positive		TRUE
NIH Cohort	Pat_12	FALSE	FALSE	4	N/A		c.1226A>G(p.Asn409Ser),c.1226A>G(p.Asn409Ser)	c.1226A>G(p.Asn409Ser),c.1226A>G(p.Asn409Ser)	c.1226A>G(p.Asn409Ser)	c.1226A>G(p.Asn409Ser)	c.1226A>G(p.Asn409Ser),c.1226A>G(p.Asn409Ser)	TRUE	Positive		TRUE
NIH Cohort	Pat_13	FALSE	TRUE	4	N/A	L483P/	c.1226A>G(p.Asn409Ser)	c.1226A>G(p.Asn409Ser),L483P	c.1226A>G(p.Asn409Ser)	L483P	c.1226A>G(p.Asn409Ser),L483P	TRUE	Positive		TRUE
NIH Cohort	Pat_14	FALSE	FALSE	4	N/A		c.887G>A(p.Arg296Gln),c.625C>T(p.Arg209Cys)	c.625C>T(p.Arg209Cys),c.887G>A(p.Arg296Gln)	c.887G>A(p.Arg296Gln)	c.625C>T(p.Arg209Cys)	c.625C>T(p.Arg209Cys),c.887G>A(p.Arg296Gln)	TRUE	Positive		TRUE
NIH Cohort	Pat_15	FALSE	TRUE	4	N/A	c.1263del/	c.1226A>G(p.Asn409Ser)	c.1226A>G(p.Asn409Ser),c.1263del	c.1263del	c.1226A>G(p.Asn409Ser)	c.1226A>G(p.Asn409Ser),c.1263del	TRUE	Positive		TRUE
NIH Cohort	Pat_16	FALSE	TRUE	3	TRUE	c.1263del+RecTL/	c.1226A>G(p.Asn409Ser),c.1226A>G(p.Asn409Ser)	c.1226A>G(p.Asn409Ser),c.1226A>G(p.Asn409Ser),c.1263del+RecTL	c.1263del+RecTL	c.1226A>G(p.Asn409Ser)	c.1226A>G(p.Asn409Ser),c.1226A>G(p.Asn409Ser),c.1263del+RecTL	FALSE	Positive
NIH Cohort	Pat_17	FALSE	FALSE	4	N/A		c.1226A>G(p.Asn409Ser),c.1226A>G(p.Asn409Ser)	c.1226A>G(p.Asn409Ser),c.1226A>G(p.Asn409Ser)	c.1226A>G(p.Asn409Ser)	c.1226A>G(p.Asn409Ser)	c.1226A>G(p.Asn409Ser),c.1226A>G(p.Asn409Ser)	TRUE	Positive		TRUE
NIH Cohort	Pat_18	FALSE	FALSE	4	N/A		c.1226A>G(p.Asn409Ser),c.1226A>G(p.Asn409Ser)	c.1226A>G(p.Asn409Ser),c.1226A>G(p.Asn409Ser)	c.1226A>G(p.Asn409Ser)	c.1226A>G(p.Asn409Ser)	c.1226A>G(p.Asn409Ser),c.1226A>G(p.Asn409Ser)	TRUE	Positive		TRUE
NIH Cohort	Pat_19	FALSE	FALSE	4	N/A		c.1226A>G(p.Asn409Ser),c.1226A>G(p.Asn409Ser)	c.1226A>G(p.Asn409Ser),c.1226A>G(p.Asn409Ser)	c.1226A>G(p.Asn409Ser)	c.1226A>G(p.Asn409Ser)	c.1226A>G(p.Asn409Ser),c.1226A>G(p.Asn409Ser)	TRUE	Positive		TRUE
NIH Cohort	Pat_20	FALSE	FALSE	4	N/A		c.1226A>G(p.Asn409Ser),c.84dupG(p.Leu29Alafs*18)	c.1226A>G(p.Asn409Ser),c.84dupG(p.Leu29Alafs*18)	c.1226A>G(p.Asn409Ser)	c.84dupG(p.Leu29Alafs*18)	c.1226A>G(p.Asn409Ser),c.84dupG(p.Leu29Alafs*18)	TRUE	Positive		TRUE
NIH Cohort	Pat_21	FALSE	FALSE	4	N/A		c.1226A>G(p.Asn409Ser),c.84dupG(p.Leu29Alafs*18)	c.1226A>G(p.Asn409Ser),c.84dupG(p.Leu29Alafs*18)	c.1226A>G(p.Asn409Ser)	c.84dupG(p.Leu29Alafs*18)	c.1226A>G(p.Asn409Ser),c.84dupG(p.Leu29Alafs*18)	TRUE	Positive		TRUE
NIH Cohort	Pat_22	FALSE	FALSE	4	N/A		c.1226A>G(p.Asn409Ser),c.1226A>G(p.Asn409Ser)	c.1226A>G(p.Asn409Ser),c.1226A>G(p.Asn409Ser)	c.1226A>G(p.Asn409Ser)	c.1226A>G(p.Asn409Ser)	c.1226A>G(p.Asn409Ser),c.1226A>G(p.Asn409Ser)	TRUE	Positive		TRUE
NIH Cohort	Pat_23	FALSE	FALSE	4	N/A		c.1226A>G(p.Asn409Ser),c.1226A>G(p.Asn409Ser)	c.1226A>G(p.Asn409Ser),c.1226A>G(p.Asn409Ser)	c.1226A>G(p.Asn409Ser)	c.1226A>G(p.Asn409Ser)	c.1226A>G(p.Asn409Ser),c.1226A>G(p.Asn409Ser)	TRUE	Positive		TRUE
NIH Cohort	Pat_24	FALSE	FALSE	4	N/A		c.1226A>G(p.Asn409Ser),c.1226A>G(p.Asn409Ser)	c.1226A>G(p.Asn409Ser),c.1226A>G(p.Asn409Ser)	c.1226A>G(p.Asn409Ser)	c.1226A>G(p.Asn409Ser)	c.1226A>G(p.Asn409Ser),c.1226A>G(p.Asn409Ser)	TRUE	Positive		TRUE
NIH Cohort	Pat_25	FALSE	FALSE	4	N/A		c.1226A>G(p.Asn409Ser),c.1226A>G(p.Asn409Ser)	c.1226A>G(p.Asn409Ser),c.1226A>G(p.Asn409Ser)	c.1226A>G(p.Asn409Ser)	c.1226A>G(p.Asn409Ser)	c.1226A>G(p.Asn409Ser),c.1226A>G(p.Asn409Ser)	TRUE	Positive		TRUE
NIH Cohort	Pat_26	FALSE	FALSE	4	N/A		c.1226A>G(p.Asn409Ser)	c.1226A>G(p.Asn409Ser),WT	c.1226A>G(p.Asn409Ser)	c.1504C>T(p.Arg502Cys)	c.1226A>G(p.Asn409Ser),c.1504C>T(p.Arg502Cys)	FALSE	Positive
NIH Cohort	Pat_27	FALSE	FALSE	4	N/A		c.1226A>G(p.Asn409Ser),c.115+1G>A	c.115+1G>A,c.1226A>G(p.Asn409Ser)	c.1226A>G(p.Asn409Ser)	c.115+1G>A	c.115+1G>A,c.1226A>G(p.Asn409Ser)	TRUE	Positive		TRUE
NIH Cohort	Pat_28	FALSE	FALSE	4	N/A		c.1604G>A(p.Arg535His)	c.1604G>A(p.Arg535His),WT	C342Y	c.1604G>A(p.Arg535His)	c.1604G>A(p.Arg535His),C342Y	FALSE	Positive
NIH Cohort	Pat_29	FALSE	FALSE	4	N/A		c.1226A>G(p.Asn409Ser),c.1226A>G(p.Asn409Ser)	c.1226A>G(p.Asn409Ser),c.1226A>G(p.Asn409Ser)	c.1226A>G(p.Asn409Ser)	c.1226A>G(p.Asn409Ser)	c.1226A>G(p.Asn409Ser),c.1226A>G(p.Asn409Ser)	TRUE	Positive		TRUE
NIH Cohort	Pat_30	FALSE	TRUE	4	N/A	L483P/	c.1226A>G(p.Asn409Ser)	c.1226A>G(p.Asn409Ser),L483P	c.1226A>G(p.Asn409Ser)	L483P	c.1226A>G(p.Asn409Ser),L483P	TRUE	Positive		TRUE
NIH Cohort	Pat_31	FALSE	FALSE	4	N/A		c.1226A>G(p.Asn409Ser),c.1226A>G(p.Asn409Ser)	c.1226A>G(p.Asn409Ser),c.1226A>G(p.Asn409Ser)	c.1226A>G(p.Asn409Ser)	c.1226A>G(p.Asn409Ser)	c.1226A>G(p.Asn409Ser),c.1226A>G(p.Asn409Ser)	TRUE	Positive		TRUE
NIH Cohort	Pat_32	FALSE	FALSE	4	N/A		c.1226A>G(p.Asn409Ser),c.1226A>G(p.Asn409Ser)	c.1226A>G(p.Asn409Ser),c.1226A>G(p.Asn409Ser)	c.1226A>G(p.Asn409Ser)	c.1226A>G(p.Asn409Ser)	c.1226A>G(p.Asn409Ser),c.1226A>G(p.Asn409Ser)	TRUE	Positive		TRUE
NIH Cohort	Pat_33	FALSE	TRUE	4	N/A	L483P/	c.1226A>G(p.Asn409Ser)	c.1226A>G(p.Asn409Ser),L483P	c.1226A>G(p.Asn409Ser)	L483P	c.1226A>G(p.Asn409Ser),L483P	TRUE	Positive		TRUE
NIH Cohort	Pat_34	FALSE	FALSE	4	N/A		c.1226A>G(p.Asn409Ser),c.1226A>G(p.Asn409Ser)	c.1226A>G(p.Asn409Ser),c.1226A>G(p.Asn409Ser)	c.1226A>G(p.Asn409Ser)	c.1226A>G(p.Asn409Ser)	c.1226A>G(p.Asn409Ser),c.1226A>G(p.Asn409Ser)	TRUE	Positive		TRUE
NIH Cohort	Pat_35	FALSE	FALSE	4	N/A		c.1226A>G(p.Asn409Ser),c.1226A>G(p.Asn409Ser)	c.1226A>G(p.Asn409Ser),c.1226A>G(p.Asn409Ser)	c.1226A>G(p.Asn409Ser)	c.1226A>G(p.Asn409Ser)	c.1226A>G(p.Asn409Ser),c.1226A>G(p.Asn409Ser)	TRUE	Positive		TRUE
NIH Cohort	Pat_36	FALSE	FALSE	4	N/A		c.1226A>G(p.Asn409Ser)	c.1226A>G(p.Asn409Ser),WT	c.1226A>G(p.Asn409Ser)	WT	c.1226A>G(p.Asn409Ser),WT	TRUE	Positive	Negative	TRUE	TRUE
NIH Cohort	Pat_37	FALSE	FALSE	4	N/A		c.1226A>G(p.Asn409Ser),c.1226A>G(p.Asn409Ser)	c.1226A>G(p.Asn409Ser),c.1226A>G(p.Asn409Ser)	c.1226A>G(p.Asn409Ser)	c.1226A>G(p.Asn409Ser)	c.1226A>G(p.Asn409Ser),c.1226A>G(p.Asn409Ser)	TRUE	Positive		TRUE
NIH Cohort	Pat_38	FALSE	FALSE	4	N/A		c.1226A>G(p.Asn409Ser),c.1226A>G(p.Asn409Ser)	c.1226A>G(p.Asn409Ser),c.1226A>G(p.Asn409Ser)	c.1226A>G(p.Asn409Ser)	c.1226A>G(p.Asn409Ser)	c.1226A>G(p.Asn409Ser),c.1226A>G(p.Asn409Ser)	TRUE	Positive		TRUE
NIH Cohort	Pat_39	FALSE	TRUE	4	N/A	c.1263del/	c.1226A>G(p.Asn409Ser)	c.1226A>G(p.Asn409Ser),c.1263del	c.1226A>G(p.Asn409Ser)	c.1263del	c.1226A>G(p.Asn409Ser),c.1263del	TRUE	Positive		TRUE
NIH Cohort	Pat_40	FALSE	FALSE	4	N/A		c.1226A>G(p.Asn409Ser),c.115+1G>A	c.115+1G>A,c.1226A>G(p.Asn409Ser)	c.1226A>G(p.Asn409Ser)	c.115+1G>A	c.115+1G>A,c.1226A>G(p.Asn409Ser)	TRUE	Positive		TRUE
NIH Cohort	Pat_41	FALSE	FALSE	4	N/A		c.1297G>T(p.Val433Leu),c.1226A>G(p.Asn409Ser)	c.1226A>G(p.Asn409Ser),c.1297G>T(p.Val433Leu)	c.1226A>G(p.Asn409Ser)	c.1297G>T(p.Val433Leu)	c.1226A>G(p.Asn409Ser),c.1297G>T(p.Val433Leu)	TRUE	Positive		TRUE
NIH Cohort	Pat_42	FALSE	FALSE	6	N/A		c.1192C>T(p.Arg398Ter),c.1171G>C(p.Val391Leu)	c.1171G>C(p.Val391Leu),c.1192C>T(p.Arg398Ter)	c.1171G>C(p.Val391Leu)	c.1192C>T(p.Arg398Ter)	c.1171G>C(p.Val391Leu),c.1192C>T(p.Arg398Ter)	TRUE	Positive		TRUE
NIH Cohort	Pat_43	FALSE	FALSE	4	N/A		c.1226A>G(p.Asn409Ser),c.1226A>G(p.Asn409Ser)	c.1226A>G(p.Asn409Ser),c.1226A>G(p.Asn409Ser)	c.1226A>G(p.Asn409Ser)	c.1226A>G(p.Asn409Ser)	c.1226A>G(p.Asn409Ser),c.1226A>G(p.Asn409Ser)	TRUE	Positive		TRUE
NIH Cohort	Pat_44	FALSE	FALSE	4	N/A		c.1297G>T(p.Val433Leu),c.1226A>G(p.Asn409Ser)	c.1226A>G(p.Asn409Ser),c.1297G>T(p.Val433Leu)	c.1226A>G(p.Asn409Ser)	c.1297G>T(p.Val433Leu)	c.1226A>G(p.Asn409Ser),c.1297G>T(p.Val433Leu)	TRUE	Positive		TRUE
NIH Cohort	Pat_45	FALSE	FALSE	4	N/A		c.1226A>G(p.Asn409Ser),c.1226A>G(p.Asn409Ser)	c.1226A>G(p.Asn409Ser),c.1226A>G(p.Asn409Ser)	c.1226A>G(p.Asn409Ser)	c.1226A>G(p.Asn409Ser)	c.1226A>G(p.Asn409Ser),c.1226A>G(p.Asn409Ser)	TRUE	Positive		TRUE
NIH Cohort	Pat_46	FALSE	FALSE	4	N/A		c.1226A>G(p.Asn409Ser),c.1226A>G(p.Asn409Ser)	c.1226A>G(p.Asn409Ser),c.1226A>G(p.Asn409Ser)	c.1226A>G(p.Asn409Ser)	c.1226A>G(p.Asn409Ser)	c.1226A>G(p.Asn409Ser),c.1226A>G(p.Asn409Ser)	TRUE	Positive		TRUE
NIH Cohort	Pat_47	FALSE	FALSE	4	N/A		c.1226A>G(p.Asn409Ser)	c.1226A>G(p.Asn409Ser),WT	c.1226A>G(p.Asn409Ser)	L483P	c.1226A>G(p.Asn409Ser),L483P	FALSE	Positive
NIH Cohort	Pat_48	FALSE	FALSE	4	N/A		c.1226A>G(p.Asn409Ser),c.475C>T(p.Arg159Trp)	c.1226A>G(p.Asn409Ser),c.475C>T(p.Arg159Trp)	c.1226A>G(p.Asn409Ser)	c.475C>T(p.Arg159Trp)	c.1226A>G(p.Asn409Ser),c.475C>T(p.Arg159Trp)	TRUE	Positive		TRUE
NIH Cohort	Pat_49	FALSE	FALSE	4	N/A		c.1226A>G(p.Asn409Ser),c.1226A>G(p.Asn409Ser)	c.1226A>G(p.Asn409Ser),c.1226A>G(p.Asn409Ser)	c.1226A>G(p.Asn409Ser)	c.1226A>G(p.Asn409Ser)	c.1226A>G(p.Asn409Ser),c.1226A>G(p.Asn409Ser)	TRUE	Positive		TRUE
NIH Cohort	Pat_50	FALSE	FALSE	4	N/A		c.1226A>G(p.Asn409Ser),c.1226A>G(p.Asn409Ser)	c.1226A>G(p.Asn409Ser),c.1226A>G(p.Asn409Ser)	c.1226A>G(p.Asn409Ser)	c.1226A>G(p.Asn409Ser)	c.1226A>G(p.Asn409Ser),c.1226A>G(p.Asn409Ser)	TRUE	Positive		TRUE
NIH Cohort	Pat_51	FALSE	TRUE	4	N/A	L483P/	c.1226A>G(p.Asn409Ser)	c.1226A>G(p.Asn409Ser),L483P	c.1226A>G(p.Asn409Ser)	L483P	c.1226A>G(p.Asn409Ser),L483P	TRUE	Positive		TRUE
NIH Cohort	Pat_52	FALSE	TRUE	4	N/A	L483P/	c.1226A>G(p.Asn409Ser)	c.1226A>G(p.Asn409Ser),L483P	c.1226A>G(p.Asn409Ser)	L483P	c.1226A>G(p.Asn409Ser),L483P	TRUE	Positive		TRUE
NIH Cohort	Pat_53	FALSE	FALSE	4	N/A		c.1226A>G(p.Asn409Ser),c.1226A>G(p.Asn409Ser)	c.1226A>G(p.Asn409Ser),c.1226A>G(p.Asn409Ser)	c.1226A>G(p.Asn409Ser)	c.1226A>G(p.Asn409Ser)	c.1226A>G(p.Asn409Ser),c.1226A>G(p.Asn409Ser)	TRUE	Positive		TRUE
NIH Cohort	Pat_54	FALSE	FALSE	4	N/A		c.1226A>G(p.Asn409Ser),c.115+1G>A	c.115+1G>A,c.1226A>G(p.Asn409Ser)	c.1226A>G(p.Asn409Ser)	c.115+1G>A	c.115+1G>A,c.1226A>G(p.Asn409Ser)	TRUE	Positive		TRUE
NIH Cohort	Pat_55	FALSE	TRUE	4	N/A	L483P/	c.1226A>G(p.Asn409Ser)	c.1226A>G(p.Asn409Ser),L483P	c.1226A>G(p.Asn409Ser)	L483P	c.1226A>G(p.Asn409Ser),L483P	TRUE	Positive		TRUE
NIH Cohort	Pat_56	FALSE	TRUE	4	N/A	L483P/	c.1226A>G(p.Asn409Ser)	c.1226A>G(p.Asn409Ser),L483P	c.1226A>G(p.Asn409Ser)	L483P	c.1226A>G(p.Asn409Ser),L483P	TRUE	Positive		TRUE
NIH Cohort	Pat_57	FALSE	FALSE	4	N/A		c.1226A>G(p.Asn409Ser),c.1226A>G(p.Asn409Ser)	c.1226A>G(p.Asn409Ser),c.1226A>G(p.Asn409Ser)	c.1226A>G(p.Asn409Ser)	c.1226A>G(p.Asn409Ser)	c.1226A>G(p.Asn409Ser),c.1226A>G(p.Asn409Ser)	TRUE	Positive		TRUE
NIH Cohort	Pat_58	FALSE	FALSE	4	N/A		c.1226A>G(p.Asn409Ser),c.886C>T(p.Arg296Ter)	c.1226A>G(p.Asn409Ser),c.886C>T(p.Arg296Ter)	c.1226A>G(p.Asn409Ser)	c.203delC	c.1226A>G(p.Asn409Ser),c.203delC	FALSE	Positive
NIH Cohort	Pat_59	FALSE	FALSE	4	N/A		c.1226A>G(p.Asn409Ser),c.1226A>G(p.Asn409Ser)	c.1226A>G(p.Asn409Ser),c.1226A>G(p.Asn409Ser)	c.1226A>G(p.Asn409Ser)	c.1226A>G(p.Asn409Ser)	c.1226A>G(p.Asn409Ser),c.1226A>G(p.Asn409Ser)	TRUE	Positive		TRUE
NIH Cohort	Pat_60	FALSE	FALSE	4	N/A		c.1246G>A(p.Gly416Ser),c.1226A>G(p.Asn409Ser)	c.1226A>G(p.Asn409Ser),c.1246G>A(p.Gly416Ser)	c.1226A>G(p.Asn409Ser)	c.1246G>A(p.Gly416Ser)	c.1226A>G(p.Asn409Ser),c.1246G>A(p.Gly416Ser)	TRUE	Positive		TRUE
NIH Cohort	Pat_61	FALSE	TRUE	4	N/A	L483P/	c.1504C>T(p.Arg502Cys)	c.1504C>T(p.Arg502Cys),L483P	L483P	c.1504C>T(p.Arg502Cys)	c.1504C>T(p.Arg502Cys),L483P	TRUE	Positive		TRUE
NIH Cohort	Pat_62	FALSE	FALSE	4	N/A		c.1226A>G(p.Asn409Ser),c.1226A>G(p.Asn409Ser)	c.1226A>G(p.Asn409Ser),c.1226A>G(p.Asn409Ser)	c.1226A>G(p.Asn409Ser)	c.1226A>G(p.Asn409Ser)	c.1226A>G(p.Asn409Ser),c.1226A>G(p.Asn409Ser)	TRUE	Positive		TRUE
NIH Cohort	Pat_63	FALSE	FALSE	4	N/A		c.1226A>G(p.Asn409Ser),c.1226A>G(p.Asn409Ser)	c.1226A>G(p.Asn409Ser),c.1226A>G(p.Asn409Ser)	c.1226A>G(p.Asn409Ser)	c.1226A>G(p.Asn409Ser)	c.1226A>G(p.Asn409Ser),c.1226A>G(p.Asn409Ser)	TRUE	Positive		TRUE
NIH Cohort	Pat_64	TRUE	FALSE	4	N/A	L483P/L483P		L483P,L483P	L483P	L483P	L483P,L483P	TRUE	Positive		TRUE
NIH Cohort	Pat_65	FALSE	FALSE	4	N/A		c.1226A>G(p.Asn409Ser),c.1226A>G(p.Asn409Ser)	c.1226A>G(p.Asn409Ser),c.1226A>G(p.Asn409Ser)	c.1226A>G(p.Asn409Ser)	c.1226A>G(p.Asn409Ser)	c.1226A>G(p.Asn409Ser),c.1226A>G(p.Asn409Ser)	TRUE	Positive		TRUE
NIH Cohort	Pat_66	FALSE	FALSE	4	N/A		c.1226A>G(p.Asn409Ser),c.84dupG(p.Leu29Alafs*18)	c.1226A>G(p.Asn409Ser),c.84dupG(p.Leu29Alafs*18)	c.1226A>G(p.Asn409Ser)	c.84dupG(p.Leu29Alafs*18)	c.1226A>G(p.Asn409Ser),c.84dupG(p.Leu29Alafs*18)	TRUE	Positive		TRUE
NIH Cohort	Pat_67	FALSE	FALSE	4	N/A		c.1226A>G(p.Asn409Ser),c.84dupG(p.Leu29Alafs*18)	c.1226A>G(p.Asn409Ser),c.84dupG(p.Leu29Alafs*18)	c.1226A>G(p.Asn409Ser)	c.84dupG(p.Leu29Alafs*18)	c.1226A>G(p.Asn409Ser),c.84dupG(p.Leu29Alafs*18)	TRUE	Positive		TRUE
NIH Cohort	Pat_68	FALSE	FALSE	4	N/A		c.1226A>G(p.Asn409Ser),c.1226A>G(p.Asn409Ser)	c.1226A>G(p.Asn409Ser),c.1226A>G(p.Asn409Ser)	c.1226A>G(p.Asn409Ser)	c.1226A>G(p.Asn409Ser)	c.1226A>G(p.Asn409Ser),c.1226A>G(p.Asn409Ser)	TRUE	Positive		TRUE
NIH Cohort	Pat_69	FALSE	TRUE	4	N/A	c.1263del/		c.1263del,WT	c.1263del	WT	c.1263del,WT	TRUE	Positive	Negative	TRUE	TRUE
NIH Cohort	Pat_70	FALSE	TRUE	4	N/A	L483P/		L483P,WT	L483P	WT	L483P,WT	TRUE	Positive	Negative	TRUE	TRUE
NIH Cohort	Pat_71	FALSE	TRUE	4	N/A	RecNciI/		RecNciI,WT	RecNciI	WT	RecNciI,WT	TRUE	Positive	Negative	TRUE	TRUE
NIH Cohort	Pat_72	FALSE	FALSE	5	N/A		c.721G>A(p.Gly241Arg)	c.721G>A(p.Gly241Arg),WT	c.721G>A(p.Gly241Arg)	WT	c.721G>A(p.Gly241Arg),WT	TRUE	Positive	Negative	TRUE	TRUE
NIH Cohort	Pat_73	FALSE	FALSE	4	N/A		c.1226A>G(p.Asn409Ser),c.1226A>G(p.Asn409Ser)	c.1226A>G(p.Asn409Ser),c.1226A>G(p.Asn409Ser)	c.1226A>G(p.Asn409Ser)	c.1226A>G(p.Asn409Ser)	c.1226A>G(p.Asn409Ser),c.1226A>G(p.Asn409Ser)	TRUE	Positive		TRUE
NIH Cohort	Pat_74	FALSE	FALSE	4	N/A		c.1226A>G(p.Asn409Ser),c.1226A>G(p.Asn409Ser)	c.1226A>G(p.Asn409Ser),c.1226A>G(p.Asn409Ser)	c.1226A>G(p.Asn409Ser)	c.1226A>G(p.Asn409Ser)	c.1226A>G(p.Asn409Ser),c.1226A>G(p.Asn409Ser)	TRUE	Positive		TRUE
NIH Cohort	Pat_75							WT,WT	c.1504C>T(p.Arg502Cys)	c.475C>T(p.Arg159Trp)	c.1504C>T(p.Arg502Cys),c.475C>T(p.Arg159Trp)	FALSE	Positive
NIH Cohort	Pat_76							WT,WT	c.1226A>G(p.Asn409Ser)	c.1226A>G(p.Asn409Ser)	c.1226A>G(p.Asn409Ser),c.1226A>G(p.Asn409Ser)	FALSE	Positive
NIH Cohort	Pat_77	FALSE	FALSE	4	N/A		c.1226A>G(p.Asn409Ser),c.84dupG(p.Leu29Alafs*18)	c.1226A>G(p.Asn409Ser),c.84dupG(p.Leu29Alafs*18)	c.1226A>G(p.Asn409Ser)	c.84dupG(p.Leu29Alafs*18)	c.1226A>G(p.Asn409Ser),c.84dupG(p.Leu29Alafs*18)	TRUE	Positive		TRUE
NIH Cohort	Pat_78	FALSE	FALSE	4	N/A		c.1226A>G(p.Asn409Ser),c.1226A>G(p.Asn409Ser)	c.1226A>G(p.Asn409Ser),c.1226A>G(p.Asn409Ser)	c.1226A>G(p.Asn409Ser)	c.1226A>G(p.Asn409Ser)	c.1226A>G(p.Asn409Ser),c.1226A>G(p.Asn409Ser)	TRUE	Positive		TRUE
NIH Cohort	Pat_79							WT,WT	L483P	c.1504C>T(p.Arg502Cys)	c.1504C>T(p.Arg502Cys),L483P	FALSE	Positive
NIH Cohort	Pat_80	FALSE	TRUE	4	N/A	L483P/	c.1226A>G(p.Asn409Ser)	c.1226A>G(p.Asn409Ser),L483P	c.1226A>G(p.Asn409Ser)	L483P	c.1226A>G(p.Asn409Ser),L483P	TRUE	Positive		TRUE
NIH Cohort	Pat_81	FALSE	FALSE	4	N/A		c.1226A>G(p.Asn409Ser),c.1604G>A(p.Arg535His)	c.1226A>G(p.Asn409Ser),c.1604G>A(p.Arg535His)	c.1226A>G(p.Asn409Ser)	c.1604G>A(p.Arg535His)	c.1226A>G(p.Asn409Ser),c.1604G>A(p.Arg535His)	TRUE	Positive		TRUE
NIH Cohort	Pat_82	FALSE	FALSE	4	N/A		c.1226A>G(p.Asn409Ser),c.1226A>G(p.Asn409Ser)	c.1226A>G(p.Asn409Ser),c.1226A>G(p.Asn409Ser)	c.1226A>G(p.Asn409Ser)	c.1226A>G(p.Asn409Ser)	c.1226A>G(p.Asn409Ser),c.1226A>G(p.Asn409Ser)	TRUE	Positive		TRUE
NIH Cohort	Pat_83	FALSE	TRUE	4	N/A	L483P/	c.1226A>G(p.Asn409Ser)	c.1226A>G(p.Asn409Ser),L483P	c.1226A>G(p.Asn409Ser)	L483P	c.1226A>G(p.Asn409Ser),L483P	TRUE	Positive		TRUE
NIH Cohort	Pat_84	FALSE	FALSE	4	N/A		c.1226A>G(p.Asn409Ser),c.754T>A(p.Phe252Ile)	c.1226A>G(p.Asn409Ser),c.754T>A(p.Phe252Ile)	c.1226A>G(p.Asn409Ser)	c.754T>A(p.Phe252Ile)	c.1226A>G(p.Asn409Ser),c.754T>A(p.Phe252Ile)	TRUE	Positive		TRUE
NIH Cohort	Pat_85	FALSE	FALSE	4	N/A		c.1226A>G(p.Asn409Ser),c.84dupG(p.Leu29Alafs*18)	c.1226A>G(p.Asn409Ser),c.84dupG(p.Leu29Alafs*18)	c.1226A>G(p.Asn409Ser)	c.84dupG(p.Leu29Alafs*18)	c.1226A>G(p.Asn409Ser),c.84dupG(p.Leu29Alafs*18)	TRUE	Positive		TRUE
NIH Cohort	Pat_86	FALSE	FALSE	4	N/A		c.970C>T(p.Arg324Cys),c.1504C>T(p.Arg502Cys)	c.1504C>T(p.Arg502Cys),c.970C>T(p.Arg324Cys)	c.1504C>T(p.Arg502Cys)	c.970C>T(p.Arg324Cys)	c.1504C>T(p.Arg502Cys),c.970C>T(p.Arg324Cys)	TRUE	Positive		TRUE
NIH Cohort	Pat_87	FALSE	FALSE	4	N/A		c.1226A>G(p.Asn409Ser),c.84dupG(p.Leu29Alafs*18)	c.1226A>G(p.Asn409Ser),c.84dupG(p.Leu29Alafs*18)	c.1226A>G(p.Asn409Ser)	c.84dupG(p.Leu29Alafs*18)	c.1226A>G(p.Asn409Ser),c.84dupG(p.Leu29Alafs*18)	TRUE	Positive		TRUE
NIH Cohort	Pat_88	FALSE	FALSE	4	N/A		c.1226A>G(p.Asn409Ser),c.1226A>G(p.Asn409Ser)	c.1226A>G(p.Asn409Ser),c.1226A>G(p.Asn409Ser)	c.1226A>G(p.Asn409Ser)	c.1226A>G(p.Asn409Ser)	c.1226A>G(p.Asn409Ser),c.1226A>G(p.Asn409Ser)	TRUE	Positive		TRUE
NIH Cohort	Pat_89	FALSE	FALSE	4	N/A		c.1226A>G(p.Asn409Ser),c.1226A>G(p.Asn409Ser)	c.1226A>G(p.Asn409Ser),c.1226A>G(p.Asn409Ser)	c.1226A>G(p.Asn409Ser)	c.1226A>G(p.Asn409Ser)	c.1226A>G(p.Asn409Ser),c.1226A>G(p.Asn409Ser)	TRUE	Positive		TRUE
NIH Cohort	Pat_91	FALSE	FALSE	4	N/A		c.1226A>G(p.Asn409Ser),c.1093G>A(p.Glu365Lys),c.1504C>T(p.Arg502Cys)	c.1093G>A(p.Glu365Lys),c.1226A>G(p.Asn409Ser),c.1504C>T(p.Arg502Cys)	c.1093G>A(p.Glu365Lys),c.1226A>G(p.Asn409Ser)	c.1504C>T(p.Arg502Cys)	c.1093G>A(p.Glu365Lys),c.1226A>G(p.Asn409Ser),c.1504C>T(p.Arg502Cys)	TRUE	Positive		TRUE
NIH Cohort	Pat_92	TRUE	FALSE	7	N/A	D448H/L483P,D448H		D448H,D448H,L483P	D448H	L483P+Rec7	c.1093G>A(p.Glu365Lys),c.1226A>G(p.Asn409Ser),c.1504C>T(p.Arg502Cys)	FALSE	Positive
NIH Cohort	Pat_93	FALSE	FALSE	4	N/A		c.1226A>G(p.Asn409Ser),c.1226A>G(p.Asn409Ser)	c.1226A>G(p.Asn409Ser),c.1226A>G(p.Asn409Ser)	c.1226A>G(p.Asn409Ser)	c.1226A>G(p.Asn409Ser)	c.1226A>G(p.Asn409Ser),c.1226A>G(p.Asn409Ser)	TRUE	Positive		TRUE
NIH Cohort	Pat_94	FALSE	FALSE	4	N/A		c.1226A>G(p.Asn409Ser),c.1226A>G(p.Asn409Ser)	c.1226A>G(p.Asn409Ser),c.1226A>G(p.Asn409Ser)	c.1226A>G(p.Asn409Ser)	c.1226A>G(p.Asn409Ser)	c.1226A>G(p.Asn409Ser),c.1226A>G(p.Asn409Ser)	TRUE	Positive		TRUE
NIH Cohort	Pat_95	FALSE	TRUE	4	N/A	RecNciI/	c.1226A>G(p.Asn409Ser)	c.1226A>G(p.Asn409Ser),RecNciI	c.1226A>G(p.Asn409Ser)	RecNciI	c.1226A>G(p.Asn409Ser),RecNciI	TRUE	Positive		TRUE
NIH Cohort	Pat_96	TRUE	FALSE	4	N/A	D448H/L483P		D448H,L483P	L483P	D448H	D448H,L483P	TRUE	Positive		TRUE
1000 Genomes (Low Coverage)	HG02973.mapped.ILLUMINA.bwa.ESN.low_coverage.20121211	FALSE	FALSE	4	N/A			WT,WT	WT	WT	WT,WT	TRUE		Negative		TRUE
1000 Genomes (Low Coverage)	HG02439.mapped.ILLUMINA.bwa.ACB.low_coverage.20121211							WT,WT	WT	WT	WT,WT	TRUE		Negative		TRUE
1000 Genomes (Low Coverage)	NA20587.mapped.ILLUMINA.bwa.TSI.low_coverage.20121211	FALSE	FALSE	4	N/A			WT,WT	WT	WT	WT,WT	TRUE		Negative		TRUE
1000 Genomes (Low Coverage)	HG03697.mapped.ILLUMINA.bwa.STU.low_coverage.20121211	FALSE	FALSE	4	N/A			WT,WT	WT	WT	WT,WT	TRUE		Negative		TRUE
1000 Genomes (Low Coverage)	HG03539.mapped.ILLUMINA.bwa.GWD.low_coverage.20121211	FALSE	FALSE	4	N/A			WT,WT	WT	WT	WT,WT	TRUE		Negative		TRUE
1000 Genomes (Low Coverage)	HG01323.mapped.ILLUMINA.bwa.PUR.low_coverage.20121211							WT,WT	WT	WT	WT,WT	TRUE		Negative		TRUE
1000 Genomes (Low Coverage)	HG03672.mapped.ILLUMINA.bwa.STU.low_coverage.20121211							WT,WT	WT	WT	WT,WT	TRUE		Negative		TRUE
1000 Genomes (Low Coverage)	HG02660.mapped.ILLUMINA.bwa.PJL.low_coverage.20121211	FALSE	FALSE	4	N/A			WT,WT	WT	WT	WT,WT	TRUE		Negative		TRUE
1000 Genomes (Low Coverage)	HG03968.mapped.ILLUMINA.bwa.ITU.low_coverage.20121211							WT,WT	WT	WT	WT,WT	TRUE		Negative		TRUE
1000 Genomes (Low Coverage)	HG03829.mapped.ILLUMINA.bwa.BEB.low_coverage.20121211	FALSE	FALSE	4	N/A			WT,WT	WT	WT	WT,WT	TRUE		Negative		TRUE
1000 Genomes (Low Coverage)	HG03168.mapped.ILLUMINA.bwa.ESN.low_coverage.20121211	FALSE	FALSE	4	N/A			WT,WT	WT	WT	WT,WT	TRUE		Negative		TRUE
1000 Genomes (Low Coverage)	HG04093.mapped.ILLUMINA.bwa.ITU.low_coverage.20121211	FALSE	FALSE	4	N/A			WT,WT	WT	WT	WT,WT	TRUE		Negative		TRUE
1000 Genomes (Low Coverage)	HG03235.mapped.ILLUMINA.bwa.PJL.low_coverage.20121211	FALSE	FALSE	4	N/A			WT,WT	WT	WT	WT,WT	TRUE		Negative		TRUE
1000 Genomes (Low Coverage)	HG02787.mapped.ILLUMINA.bwa.PJL.low_coverage.20121211							WT,WT	WT	WT	WT,WT	TRUE		Negative		TRUE
1000 Genomes (Low Coverage)	HG03479.mapped.ILLUMINA.bwa.MSL.low_coverage.20121211							WT,WT	WT	WT	WT,WT	TRUE		Negative		TRUE
1000 Genomes (Low Coverage)	HG02888.mapped.ILLUMINA.bwa.GWD.low_coverage.20121211	FALSE	FALSE	4	N/A			WT,WT	WT	WT	WT,WT	TRUE		Negative		TRUE
1000 Genomes (Low Coverage)	HG03873.mapped.ILLUMINA.bwa.ITU.low_coverage.20121211							WT,WT	WT	WT	WT,WT	TRUE		Negative		TRUE
1000 Genomes (Low Coverage)	HG03046.mapped.ILLUMINA.bwa.GWD.low_coverage.20121211	FALSE	FALSE	4	N/A			WT,WT	WT	WT	WT,WT	TRUE		Negative		TRUE
1000 Genomes (Low Coverage)	HG02885.mapped.ILLUMINA.bwa.GWD.low_coverage.20121211	FALSE	FALSE	4	N/A			WT,WT	WT	WT	WT,WT	TRUE		Negative		TRUE
1000 Genomes (Low Coverage)	HG02582.mapped.ILLUMINA.bwa.GWD.low_coverage.20121211	FALSE	FALSE	4	N/A			WT,WT	WT	WT	WT,WT	TRUE		Negative		TRUE
1000 Genomes (Low Coverage)	NA19017.mapped.ILLUMINA.bwa.LWK.low_coverage.20121211	FALSE	FALSE	4	N/A			WT,WT	WT	WT	WT,WT	TRUE		Negative		TRUE
1000 Genomes (Low Coverage)	HG03645.mapped.ILLUMINA.bwa.STU.low_coverage.20121211	FALSE	FALSE	4	N/A			WT,WT	WT	WT	WT,WT	TRUE		Negative		TRUE
1000 Genomes (Low Coverage)	HG03270.mapped.ILLUMINA.bwa.ESN.low_coverage.20121211							WT,WT	WT	WT	WT,WT	TRUE		Negative		TRUE
1000 Genomes (Low Coverage)	HG03196.mapped.ILLUMINA.bwa.ESN.low_coverage.20121211	FALSE	FALSE	4	N/A			WT,WT	WT	WT	WT,WT	TRUE		Negative		TRUE
1000 Genomes (Low Coverage)	HG03694.mapped.ILLUMINA.bwa.STU.low_coverage.20121211							WT,WT	WT	WT	WT,WT	TRUE		Negative		TRUE
1000 Genomes (Low Coverage)	HG02476.mapped.ILLUMINA.bwa.ACB.low_coverage.20121211	FALSE	FALSE	4	N/A			WT,WT	WT	WT	WT,WT	TRUE		Negative		TRUE
1000 Genomes (Low Coverage)	HG03461.mapped.ILLUMINA.bwa.MSL.low_coverage.20121211	FALSE	FALSE	4	N/A			WT,WT	WT	WT	WT,WT	TRUE		Negative		TRUE
1000 Genomes (Low Coverage)	HG03039.mapped.ILLUMINA.bwa.GWD.low_coverage.20121211	FALSE	FALSE	4	N/A			WT,WT	WT	WT	WT,WT	TRUE		Negative		TRUE
1000 Genomes (Low Coverage)	HG03437.mapped.ILLUMINA.bwa.MSL.low_coverage.20121211	FALSE	FALSE	4	N/A			WT,WT	WT	WT	WT,WT	TRUE		Negative		TRUE
1000 Genomes (Low Coverage)	HG02837.mapped.ILLUMINA.bwa.GWD.low_coverage.20121211	FALSE	FALSE	4	N/A			WT,WT	WT	WT	WT,WT	TRUE		Negative		TRUE
1000 Genomes (Low Coverage)	HG03792.mapped.ILLUMINA.bwa.ITU.low_coverage.20121211							WT,WT	WT	WT	WT,WT	TRUE		Negative		TRUE
1000 Genomes (Low Coverage)	HG03085.mapped.ILLUMINA.bwa.MSL.low_coverage.20121211	FALSE	FALSE	4	N/A			WT,WT	WT	WT	WT,WT	TRUE		Negative		TRUE
1000 Genomes (Low Coverage)	HG03738.mapped.ILLUMINA.bwa.STU.low_coverage.20121211							WT,WT	WT	WT	WT,WT	TRUE		Negative		TRUE
1000 Genomes (Low Coverage)	HG02464.mapped.ILLUMINA.bwa.GWD.low_coverage.20121211	FALSE	FALSE	4	N/A			WT,WT	WT	WT	WT,WT	TRUE		Negative		TRUE
1000 Genomes (Low Coverage)	HG03301.mapped.ILLUMINA.bwa.ESN.low_coverage.20121211	FALSE	FALSE	4	N/A			WT,WT	WT	WT	WT,WT	TRUE		Negative		TRUE
1000 Genomes (Low Coverage)	HG03160.mapped.ILLUMINA.bwa.ESN.low_coverage.20121211	TRUE	FALSE	4	N/A	L483P/L483P		L483P,L483P	WT	WT	WT,WT	FALSE		Negative
1000 Genomes (Low Coverage)	NA19026.mapped.ILLUMINA.bwa.LWK.low_coverage.20121211	FALSE	FALSE	4	N/A			WT,WT	WT	WT	WT,WT	TRUE		Negative		TRUE
1000 Genomes (Low Coverage)	HG03391.mapped.ILLUMINA.bwa.MSL.low_coverage.20121211	FALSE	FALSE	4	N/A			WT,WT	WT	WT	WT,WT	TRUE		Negative		TRUE
1000 Genomes (Low Coverage)	HG03024.mapped.ILLUMINA.bwa.GWD.low_coverage.20121211	FALSE	FALSE	4	N/A			WT,WT	WT	WT	WT,WT	TRUE		Negative		TRUE
1000 Genomes (Low Coverage)	HG03585.mapped.ILLUMINA.bwa.BEB.low_coverage.20121211	FALSE	FALSE	4	N/A			WT,WT	WT	WT	WT,WT	TRUE		Negative		TRUE
1000 Genomes (Low Coverage)	HG03294.mapped.ILLUMINA.bwa.ESN.low_coverage.20121211	FALSE	FALSE	4	N/A			WT,WT	WT	WT	WT,WT	TRUE		Negative		TRUE
1000 Genomes (Low Coverage)	HG02839.mapped.ILLUMINA.bwa.GWD.low_coverage.20121211	FALSE	FALSE	4	N/A			WT,WT	WT	WT	WT,WT	TRUE		Negative		TRUE
1000 Genomes (Low Coverage)	HG02970.mapped.ILLUMINA.bwa.ESN.low_coverage.20121211	FALSE	FALSE	4	N/A			WT,WT	WT	WT	WT,WT	TRUE		Negative		TRUE
1000 Genomes (Low Coverage)	HG03785.mapped.ILLUMINA.bwa.ITU.low_coverage.20121211							WT,WT	WT	WT	WT,WT	TRUE		Negative		TRUE
1000 Genomes (Low Coverage)	HG02253.mapped.ILLUMINA.bwa.PEL.low_coverage.20121211							WT,WT	WT	WT	WT,WT	TRUE		Negative		TRUE
1000 Genomes (Low Coverage)	HG03753.mapped.ILLUMINA.bwa.STU.low_coverage.20121211							WT,WT	WT	WT	WT,WT	TRUE		Negative		TRUE
1000 Genomes (Low Coverage)	HG03410.mapped.ILLUMINA.bwa.MSL.low_coverage.20121211	FALSE	FALSE	4	N/A			WT,WT	WT	WT	WT,WT	TRUE		Negative		TRUE
1000 Genomes (Low Coverage)	HG02816.mapped.ILLUMINA.bwa.GWD.low_coverage.20121211	FALSE	FALSE	4	N/A			WT,WT	WT	WT	WT,WT	TRUE		Negative		TRUE
1000 Genomes (Low Coverage)	HG03478.mapped.ILLUMINA.bwa.MSL.low_coverage.20121211	FALSE	FALSE	5	N/A			WT,WT	WT	WT	WT,WT	TRUE		Negative		TRUE
1000 Genomes (Low Coverage)	HG03538.mapped.ILLUMINA.bwa.GWD.low_coverage.20121211	FALSE	FALSE	4	N/A			WT,WT	WT	WT	WT,WT	TRUE		Negative		TRUE
1000 Genomes (Low Coverage)	HG02265.mapped.ILLUMINA.bwa.PEL.low_coverage.20121211							WT,WT	WT	WT	WT,WT	TRUE		Negative		TRUE
1000 Genomes (Low Coverage)	HG03258.mapped.ILLUMINA.bwa.GWD.low_coverage.20121211	FALSE	FALSE	4	N/A			WT,WT	WT	WT	WT,WT	TRUE		Negative		TRUE
1000 Genomes (Low Coverage)	HG01311.mapped.ILLUMINA.bwa.PUR.low_coverage.20121211							WT,WT	WT	WT	WT,WT	TRUE		Negative		TRUE
1000 Genomes (Low Coverage)	HG03926.mapped.ILLUMINA.bwa.BEB.low_coverage.20121211	FALSE	FALSE	5	N/A			WT,WT	WT	WT	WT,WT	TRUE		Negative		TRUE
1000 Genomes (Low Coverage)	HG03342.mapped.ILLUMINA.bwa.ESN.low_coverage.20121211	FALSE	FALSE	4	N/A			WT,WT	WT	WT	WT,WT	TRUE		Negative		TRUE
1000 Genomes (Low Coverage)	HG01432.mapped.ILLUMINA.bwa.CLM.low_coverage.20121211	FALSE	FALSE	4	N/A			WT,WT	WT	WT	WT,WT	TRUE		Negative		TRUE
1000 Genomes (Low Coverage)	HG04026.mapped.ILLUMINA.bwa.ITU.low_coverage.20121211	FALSE	FALSE	4	N/A			WT,WT	WT	WT	WT,WT	TRUE		Negative		TRUE
1000 Genomes (Low Coverage)	HG03419.mapped.ILLUMINA.bwa.MSL.low_coverage.20121211	FALSE	FALSE	4	N/A			WT,WT	WT	WT	WT,WT	TRUE		Negative		TRUE
1000 Genomes (Low Coverage)	HG03960.mapped.ILLUMINA.bwa.ITU.low_coverage.20121211							WT,WT	WT	WT	WT,WT	TRUE		Negative		TRUE
1000 Genomes (Low Coverage)	HG03547.mapped.ILLUMINA.bwa.MSL.low_coverage.20121211	FALSE	FALSE	7	N/A			WT,WT	WT	WT	WT,WT	TRUE		Negative		TRUE
1000 Genomes (Low Coverage)	HG04118.mapped.ILLUMINA.bwa.ITU.low_coverage.20121211							WT,WT	WT	WT	WT,WT	TRUE		Negative		TRUE
1000 Genomes (Low Coverage)	HG01363.mapped.ILLUMINA.bwa.CLM.low_coverage.20121211	FALSE	FALSE	4	N/A			WT,WT	WT	WT	WT,WT	TRUE		Negative		TRUE
1000 Genomes (Low Coverage)	HG02604.mapped.ILLUMINA.bwa.PJL.low_coverage.20121211	TRUE	FALSE	4	N/A	L483P/L483P		L483P,L483P	WT	WT	WT,WT	FALSE		Negative
1000 Genomes (Low Coverage)	HG01302.mapped.ILLUMINA.bwa.PUR.low_coverage.20121211	FALSE	FALSE	4	N/A			WT,WT	WT	WT	WT,WT	TRUE		Negative		TRUE
1000 Genomes (Low Coverage)	HG02814.mapped.ILLUMINA.bwa.GWD.low_coverage.20121211	FALSE	FALSE	4	N/A			WT,WT	WT	WT	WT,WT	TRUE		Negative		TRUE
1000 Genomes (Low Coverage)	HG00728.mapped.ILLUMINA.bwa.CHS.low_coverage.20121211	FALSE	FALSE	4	N/A			WT,WT	WT	WT	WT,WT	TRUE		Negative		TRUE
1000 Genomes (Low Coverage)	HG02621.mapped.ILLUMINA.bwa.GWD.low_coverage.20121211	FALSE	FALSE	4	N/A			WT,WT	WT	WT	WT,WT	TRUE		Negative		TRUE
1000 Genomes (Low Coverage)	HG03934.mapped.ILLUMINA.bwa.BEB.low_coverage.20121211	FALSE	FALSE	4	N/A			WT,WT	WT	WT	WT,WT	TRUE		Negative		TRUE
1000 Genomes (Low Coverage)	HG03832.mapped.ILLUMINA.bwa.BEB.low_coverage.20121211	FALSE	FALSE	4	N/A			WT,WT	WT	WT	WT,WT	TRUE		Negative		TRUE
1000 Genomes (Low Coverage)	HG00729.mapped.ILLUMINA.bwa.CHS.low_coverage.20121211	FALSE	FALSE	4	N/A			WT,WT	WT	WT	WT,WT	TRUE		Negative		TRUE
1000 Genomes (Low Coverage)	HG03476.mapped.ILLUMINA.bwa.MSL.low_coverage.20121211	FALSE	FALSE	4	N/A			WT,WT	WT	WT	WT,WT	TRUE		Negative		TRUE
1000 Genomes (Low Coverage)	HG03514.mapped.ILLUMINA.bwa.ESN.low_coverage.20121211	FALSE	FALSE	4	N/A			WT,WT	WT	WT	WT,WT	TRUE		Negative		TRUE
1000 Genomes (Low Coverage)	HG04186.mapped.ILLUMINA.bwa.BEB.low_coverage.20121211	FALSE	FALSE	4	N/A			WT,WT	WT	WT	WT,WT	TRUE		Negative		TRUE
1000 Genomes (Low Coverage)	HG02642.mapped.ILLUMINA.bwa.GWD.low_coverage.20121211	FALSE	FALSE	4	N/A			WT,WT	WT	WT	WT,WT	TRUE		Negative		TRUE
1000 Genomes (Low Coverage)	HG02896.mapped.ILLUMINA.bwa.GWD.low_coverage.20121211							WT,WT	WT	WT	WT,WT	TRUE		Negative		TRUE
1000 Genomes (Low Coverage)	HG03780.mapped.ILLUMINA.bwa.ITU.low_coverage.20121211							WT,WT	WT	WT	WT,WT	TRUE		Negative		TRUE
1000 Genomes (Low Coverage)	HG03280.mapped.ILLUMINA.bwa.ESN.low_coverage.20121211	FALSE	FALSE	4	N/A			WT,WT	WT	WT	WT,WT	TRUE		Negative		TRUE
1000 Genomes (Low Coverage)	HG03271.mapped.ILLUMINA.bwa.ESN.low_coverage.20121211	FALSE	FALSE	4	N/A			WT,WT	WT	WT	WT,WT	TRUE		Negative		TRUE
1000 Genomes (Low Coverage)	HG00118.mapped.ILLUMINA.bwa.GBR.low_coverage.20121211	FALSE	FALSE	4	N/A			WT,WT	WT	WT	WT,WT	TRUE		Negative		TRUE
1000 Genomes (Low Coverage)	HG03687.mapped.ILLUMINA.bwa.STU.low_coverage.20121211	FALSE	FALSE	4	N/A			WT,WT	WT	WT	WT,WT	TRUE		Negative		TRUE
1000 Genomes (Low Coverage)	HG03890.mapped.ILLUMINA.bwa.STU.low_coverage.20121211	FALSE	FALSE	4	N/A			WT,WT	WT	WT	WT,WT	TRUE		Negative		TRUE
1000 Genomes (Low Coverage)	HG03376.mapped.ILLUMINA.bwa.MSL.low_coverage.20121211	FALSE	FALSE	4	N/A			WT,WT	WT	WT	WT,WT	TRUE		Negative		TRUE
1000 Genomes (Low Coverage)	HG03851.mapped.ILLUMINA.bwa.STU.low_coverage.20121211	FALSE	FALSE	4	N/A			WT,WT	WT	WT	WT,WT	TRUE		Negative		TRUE
1000 Genomes (Low Coverage)	HG02952.mapped.ILLUMINA.bwa.ESN.low_coverage.20121211	FALSE	FALSE	4	N/A			WT,WT	WT	WT	WT,WT	TRUE		Negative		TRUE
1000 Genomes (Low Coverage)	HG03052.mapped.ILLUMINA.bwa.MSL.low_coverage.20121211	FALSE	FALSE	4	N/A			WT,WT	WT	WT	WT,WT	TRUE		Negative		TRUE
1000 Genomes (Low Coverage)	HG02819.mapped.ILLUMINA.bwa.GWD.low_coverage.20121211	FALSE	FALSE	4	N/A			WT,WT	WT	WT	WT,WT	TRUE		Negative		TRUE
1000 Genomes (Low Coverage)	HG03846.mapped.ILLUMINA.bwa.STU.low_coverage.20121211							WT,WT	WT	WT	WT,WT	TRUE		Negative		TRUE
1000 Genomes (Low Coverage)	HG03698.mapped.ILLUMINA.bwa.STU.low_coverage.20121211	FALSE	FALSE	4	N/A			WT,WT	WT	WT	WT,WT	TRUE		Negative		TRUE
1000 Genomes (Low Coverage)	HG02891.mapped.ILLUMINA.bwa.GWD.low_coverage.20121211	FALSE	FALSE	6	N/A			WT,WT	WT	WT	WT,WT	TRUE		Negative		TRUE
1000 Genomes (Low Coverage)	HG03135.mapped.ILLUMINA.bwa.ESN.low_coverage.20121211	FALSE	FALSE	4	N/A			WT,WT	WT	WT	WT,WT	TRUE		Negative		TRUE
1000 Genomes (Low Coverage)	HG03267.mapped.ILLUMINA.bwa.ESN.low_coverage.20121211	FALSE	FALSE	4	N/A			WT,WT	WT	WT	WT,WT	TRUE		Negative		TRUE
1000 Genomes (Low Coverage)	HG03291.mapped.ILLUMINA.bwa.ESN.low_coverage.20121211	FALSE	FALSE	4	N/A			WT,WT	WT	WT	WT,WT	TRUE		Negative		TRUE
1000 Genomes (Low Coverage)	NA12006.mapped.ILLUMINA.bwa.CEU.low_coverage.20121211	FALSE	FALSE	4	N/A			WT,WT	WT	WT	WT,WT	TRUE		Negative		TRUE
1000 Genomes (Low Coverage)	HG02813.mapped.ILLUMINA.bwa.GWD.low_coverage.20121211	FALSE	FALSE	4	N/A			WT,WT	WT	WT	WT,WT	TRUE		Negative		TRUE
1000 Genomes (Low Coverage)	HG03808.mapped.ILLUMINA.bwa.BEB.low_coverage.20121211	FALSE	FALSE	4	N/A			WT,WT	WT	WT	WT,WT	TRUE		Negative		TRUE
1000 Genomes (Low Coverage)	HG04035.mapped.ILLUMINA.bwa.STU.low_coverage.20121211	FALSE	FALSE	4	N/A			WT,WT	WT	WT	WT,WT	TRUE		Negative		TRUE
1000 Genomes (Low Coverage)	HG03048.mapped.ILLUMINA.bwa.GWD.low_coverage.20121211	FALSE	FALSE	4	N/A			WT,WT	WT	WT	WT,WT	TRUE		Negative		TRUE
1000 Genomes (Low Coverage)	HG00239.mapped.ILLUMINA.bwa.GBR.low_coverage.20121211	FALSE	FALSE	4	N/A			WT,WT	WT	WT	WT,WT	TRUE		Negative		TRUE
1000 Genomes (Low Coverage)	HG03061.mapped.ILLUMINA.bwa.MSL.low_coverage.20121211	FALSE	FALSE	4	N/A			WT,WT	WT	WT	WT,WT	TRUE		Negative		TRUE
1000 Genomes (Low Coverage)	HG02595.mapped.ILLUMINA.bwa.GWD.low_coverage.20121211	FALSE	FALSE	4	N/A			WT,WT	WT	WT	WT,WT	TRUE		Negative		TRUE
1000 Genomes (Low Coverage)	HG03691.mapped.ILLUMINA.bwa.STU.low_coverage.20121211							WT,WT	WT	WT	WT,WT	TRUE		Negative		TRUE
1000 Genomes (Low Coverage)	HG03246.mapped.ILLUMINA.bwa.GWD.low_coverage.20121211	FALSE	FALSE	4	N/A			WT,WT	WT	WT	WT,WT	TRUE		Negative		TRUE
1000 Genomes (Low Coverage)	HG03696.mapped.ILLUMINA.bwa.STU.low_coverage.20121211	FALSE	FALSE	4	N/A			WT,WT	WT	WT	WT,WT	TRUE		Negative		TRUE
1000 Genomes (Low Coverage)	HG03826.mapped.ILLUMINA.bwa.BEB.low_coverage.20121211	FALSE	FALSE	4	N/A			WT,WT	WT	WT	WT,WT	TRUE		Negative		TRUE
1000 Genomes (Low Coverage)	HG00243.mapped.ILLUMINA.bwa.GBR.low_coverage.20121211	FALSE	FALSE	4	N/A			WT,WT	WT	WT	WT,WT	TRUE		Negative		TRUE
1000 Genomes (Low Coverage)	HG04146.mapped.ILLUMINA.bwa.BEB.low_coverage.20121211	FALSE	FALSE	4	N/A			WT,WT	WT	WT	WT,WT	TRUE		Negative		TRUE
1000 Genomes (Low Coverage)	HG03594.mapped.ILLUMINA.bwa.BEB.low_coverage.20121211	FALSE	FALSE	4	N/A			WT,WT	WT	WT	WT,WT	TRUE		Negative		TRUE
1000 Genomes (Low Coverage)	HG04015.mapped.ILLUMINA.bwa.ITU.low_coverage.20121211	FALSE	FALSE	4	N/A			WT,WT	WT	WT	WT,WT	TRUE		Negative		TRUE
1000 Genomes (Low Coverage)	HG02805.mapped.ILLUMINA.bwa.GWD.low_coverage.20121211	FALSE	FALSE	4	N/A			WT,WT	WT	WT	WT,WT	TRUE		Negative		TRUE
1000 Genomes (Low Coverage)	HG03977.mapped.ILLUMINA.bwa.ITU.low_coverage.20121211							WT,WT	WT	WT	WT,WT	TRUE		Negative		TRUE
1000 Genomes (Low Coverage)	HG02561.mapped.ILLUMINA.bwa.GWD.low_coverage.20121211	FALSE	FALSE	4	N/A			WT,WT	WT	WT	WT,WT	TRUE		Negative		TRUE
1000 Genomes (Low Coverage)	HG02696.mapped.ILLUMINA.bwa.PJL.low_coverage.20121211	FALSE	FALSE	4	N/A			WT,WT	WT	WT	WT,WT	TRUE		Negative		TRUE
1000 Genomes (Low Coverage)	HG02702.mapped.ILLUMINA.bwa.GWD.low_coverage.20121211	FALSE	FALSE	4	N/A			WT,WT	WT	WT	WT,WT	TRUE		Negative		TRUE
1000 Genomes (Low Coverage)	NA21126.mapped.ILLUMINA.bwa.GIH.low_coverage.20121211	FALSE	FALSE	4	N/A			WT,WT	WT	WT	WT,WT	TRUE		Negative		TRUE
1000 Genomes (Low Coverage)	HG02679.mapped.ILLUMINA.bwa.GWD.low_coverage.20121211	FALSE	FALSE	4	N/A			WT,WT	WT	WT	WT,WT	TRUE		Negative		TRUE
1000 Genomes (Low Coverage)	HG03484.mapped.ILLUMINA.bwa.MSL.low_coverage.20121211	FALSE	FALSE	4	N/A			WT,WT	WT	WT	WT,WT	TRUE		Negative		TRUE
1000 Genomes (Low Coverage)	HG00148.mapped.ILLUMINA.bwa.GBR.low_coverage.20121211	FALSE	FALSE	4	N/A			WT,WT	WT	WT	WT,WT	TRUE		Negative		TRUE
1000 Genomes (Low Coverage)	HG04017.mapped.ILLUMINA.bwa.ITU.low_coverage.20121211							WT,WT	WT	WT	WT,WT	TRUE		Negative		TRUE
1000 Genomes (Low Coverage)	HG03195.mapped.ILLUMINA.bwa.ESN.low_coverage.20121211	FALSE	FALSE	4	N/A			WT,WT	WT	WT	WT,WT	TRUE		Negative		TRUE
1000 Genomes (Low Coverage)	HG03742.mapped.ILLUMINA.bwa.ITU.low_coverage.20121211	FALSE	FALSE	4	N/A			WT,WT	WT	WT	WT,WT	TRUE		Negative		TRUE
1000 Genomes (Low Coverage)	HG02583.mapped.ILLUMINA.bwa.GWD.low_coverage.20121211	FALSE	FALSE	4	N/A			WT,WT	WT	WT	WT,WT	TRUE		Negative		TRUE
1000 Genomes (Low Coverage)	HG03488.mapped.ILLUMINA.bwa.PJL.low_coverage.20121211	FALSE	FALSE	4	N/A			WT,WT	WT	WT	WT,WT	TRUE		Negative		TRUE
1000 Genomes (Low Coverage)	HG02600.mapped.ILLUMINA.bwa.PJL.low_coverage.20121211	FALSE	FALSE	4	N/A			WT,WT	WT	WT	WT,WT	TRUE		Negative		TRUE
1000 Genomes (Low Coverage)	HG03720.mapped.ILLUMINA.bwa.ITU.low_coverage.20121211							WT,WT	WT	WT	WT,WT	TRUE		Negative		TRUE
1000 Genomes (Low Coverage)	HG02657.mapped.ILLUMINA.bwa.PJL.low_coverage.20121211	FALSE	FALSE	4	N/A			WT,WT	WT	WT	WT,WT	TRUE		Negative		TRUE
1000 Genomes (Low Coverage)	HG02953.mapped.ILLUMINA.bwa.ESN.low_coverage.20121211	FALSE	FALSE	4	N/A			WT,WT	WT	WT	WT,WT	TRUE		Negative		TRUE
1000 Genomes (Low Coverage)	NA12273.mapped.ILLUMINA.bwa.CEU.low_coverage.20121211	FALSE	FALSE	4	N/A			WT,WT	WT	WT	WT,WT	TRUE		Negative		TRUE
1000 Genomes (Low Coverage)	HG03025.mapped.ILLUMINA.bwa.GWD.low_coverage.20121211	FALSE	FALSE	4	N/A			WT,WT	WT	WT	WT,WT	TRUE		Negative		TRUE
1000 Genomes (Low Coverage)	HG02807.mapped.ILLUMINA.bwa.GWD.low_coverage.20121211	FALSE	FALSE	4	N/A			WT,WT	WT	WT	WT,WT	TRUE		Negative		TRUE
1000 Genomes (Low Coverage)	HG03240.mapped.ILLUMINA.bwa.GWD.low_coverage.20121211	FALSE	FALSE	4	N/A			WT,WT	WT	WT	WT,WT	TRUE		Negative		TRUE
1000 Genomes (Low Coverage)	HG03575.mapped.ILLUMINA.bwa.MSL.low_coverage.20121211	FALSE	FALSE	7	N/A			WT,WT	WT	WT	WT,WT	TRUE		Negative		TRUE
1000 Genomes (Low Coverage)	HG03928.mapped.ILLUMINA.bwa.BEB.low_coverage.20121211	FALSE	FALSE	4	N/A			WT,WT	WT	WT	WT,WT	TRUE		Negative		TRUE
1000 Genomes (Low Coverage)	HG03118.mapped.ILLUMINA.bwa.ESN.low_coverage.20121211	FALSE	FALSE	4	N/A			WT,WT	WT	WT	WT,WT	TRUE		Negative		TRUE
1000 Genomes (Low Coverage)	HG00122.mapped.ILLUMINA.bwa.GBR.low_coverage.20121211	FALSE	FALSE	4	N/A			WT,WT	WT	WT	WT,WT	TRUE		Negative		TRUE
1000 Genomes (Low Coverage)	HG03941.mapped.ILLUMINA.bwa.BEB.low_coverage.20121211	FALSE	FALSE	4	N/A			WT,WT	WT	WT	WT,WT	TRUE		Negative		TRUE
1000 Genomes (Low Coverage)	HG00631.mapped.ILLUMINA.bwa.CHS.low_coverage.20121211	FALSE	FALSE	4	N/A			WT,WT	WT	WT	WT,WT	TRUE		Negative		TRUE
1000 Genomes (Low Coverage)	HG03081.mapped.ILLUMINA.bwa.MSL.low_coverage.20121211	FALSE	FALSE	4	N/A			WT,WT	WT	WT	WT,WT	TRUE		Negative		TRUE
1000 Genomes (Low Coverage)	HG03380.mapped.ILLUMINA.bwa.MSL.low_coverage.20121211	FALSE	FALSE	4	N/A			WT,WT	WT	WT	WT,WT	TRUE		Negative		TRUE
1000 Genomes (Low Coverage)	HG03572.mapped.ILLUMINA.bwa.MSL.low_coverage.20121211	FALSE	FALSE	4	N/A			WT,WT	WT	WT	WT,WT	TRUE		Negative		TRUE
1000 Genomes (Low Coverage)	HG02789.mapped.ILLUMINA.bwa.PJL.low_coverage.20121211							WT,WT	WT	WT	WT,WT	TRUE		Negative		TRUE
1000 Genomes (Low Coverage)	HG00106.mapped.ILLUMINA.bwa.GBR.low_coverage.20121211	FALSE	FALSE	4	N/A			WT,WT	WT	WT	WT,WT	TRUE		Negative		TRUE
1000 Genomes (Low Coverage)	HG02687.mapped.ILLUMINA.bwa.PJL.low_coverage.20121211							WT,WT	WT	WT	WT,WT	TRUE		Negative		TRUE
1000 Genomes (Low Coverage)	HG02861.mapped.ILLUMINA.bwa.GWD.low_coverage.20121211	FALSE	FALSE	4	N/A			WT,WT	WT	WT	WT,WT	TRUE		Negative		TRUE
1000 Genomes (Low Coverage)	HG02574.mapped.ILLUMINA.bwa.GWD.low_coverage.20121211	FALSE	FALSE	4	N/A			WT,WT	WT	WT	WT,WT	TRUE		Negative		TRUE
1000 Genomes (Low Coverage)	HG03069.mapped.ILLUMINA.bwa.MSL.low_coverage.20121211	FALSE	FALSE	4	N/A			WT,WT	WT	WT	WT,WT	TRUE		Negative		TRUE
1000 Genomes (Low Coverage)	HG01325.mapped.ILLUMINA.bwa.PUR.low_coverage.20121211	FALSE	FALSE	4	N/A			WT,WT	WT	WT	WT,WT	TRUE		Negative		TRUE
1000 Genomes (Low Coverage)	HG00622.mapped.ILLUMINA.bwa.CHS.low_coverage.20121211	FALSE	FALSE	4	N/A			WT,WT	WT	WT	WT,WT	TRUE		Negative		TRUE
1000 Genomes (Low Coverage)	HG04019.mapped.ILLUMINA.bwa.ITU.low_coverage.20121211	FALSE	FALSE	4	N/A			WT,WT	WT	WT	WT,WT	TRUE		Negative		TRUE
1000 Genomes (Low Coverage)	HG02614.mapped.ILLUMINA.bwa.GWD.low_coverage.20121211	FALSE	FALSE	4	N/A			WT,WT	WT	WT	WT,WT	TRUE		Negative		TRUE
1000 Genomes (Low Coverage)	HG02783.mapped.ILLUMINA.bwa.PJL.low_coverage.20121211							WT,WT	WT	WT	WT,WT	TRUE		Negative		TRUE
1000 Genomes (Low Coverage)	HG03472.mapped.ILLUMINA.bwa.MSL.low_coverage.20121211	FALSE	FALSE	4	N/A			WT,WT	WT	WT	WT,WT	TRUE		Negative		TRUE
1000 Genomes (Low Coverage)	HG03953.mapped.ILLUMINA.bwa.STU.low_coverage.20121211	FALSE	FALSE	4	N/A			WT,WT	WT	WT	WT,WT	TRUE		Negative		TRUE
1000 Genomes (Low Coverage)	HG03779.mapped.ILLUMINA.bwa.ITU.low_coverage.20121211	FALSE	FALSE	4	N/A			WT,WT	WT	WT	WT,WT	TRUE		Negative		TRUE
1000 Genomes (Low Coverage)	HG03045.mapped.ILLUMINA.bwa.GWD.low_coverage.20121211	FALSE	FALSE	4	N/A			WT,WT	WT	WT	WT,WT	TRUE		Negative		TRUE
1000 Genomes (Low Coverage)	HG02274.mapped.ILLUMINA.bwa.PEL.low_coverage.20121211	FALSE	FALSE	4	N/A			WT,WT	WT	WT	WT,WT	TRUE		Negative		TRUE
1000 Genomes (Low Coverage)	HG03485.mapped.ILLUMINA.bwa.MSL.low_coverage.20121211	FALSE	FALSE	6	N/A			WT,WT	WT	WT	WT,WT	TRUE		Negative		TRUE
1000 Genomes (Low Coverage)	HG02722.mapped.ILLUMINA.bwa.GWD.low_coverage.20121211	FALSE	FALSE	4	N/A			WT,WT	WT	WT	WT,WT	TRUE		Negative		TRUE
1000 Genomes (Low Coverage)	HG03009.mapped.ILLUMINA.bwa.BEB.low_coverage.20121211	FALSE	FALSE	4	N/A			WT,WT	WT	WT	WT,WT	TRUE		Negative		TRUE
1000 Genomes (Low Coverage)	HG03963.mapped.ILLUMINA.bwa.ITU.low_coverage.20121211							WT,WT	WT	WT	WT,WT	TRUE		Negative		TRUE
1000 Genomes (Low Coverage)	HG03449.mapped.ILLUMINA.bwa.MSL.low_coverage.20121211	FALSE	FALSE	4	N/A			WT,WT	WT	WT	WT,WT	TRUE		Negative		TRUE
1000 Genomes (Low Coverage)	HG04063.mapped.ILLUMINA.bwa.ITU.low_coverage.20121211	FALSE	FALSE	4	N/A			WT,WT	WT	WT	WT,WT	TRUE		Negative		TRUE
1000 Genomes (Low Coverage)	HG04033.mapped.ILLUMINA.bwa.STU.low_coverage.20121211	FALSE	FALSE	4	N/A			WT,WT	WT	WT	WT,WT	TRUE		Negative		TRUE
1000 Genomes (Low Coverage)	HG04020.mapped.ILLUMINA.bwa.ITU.low_coverage.20121211	FALSE	FALSE	4	N/A			WT,WT	WT	WT	WT,WT	TRUE		Negative		TRUE
1000 Genomes (Low Coverage)	HG00143.mapped.ILLUMINA.bwa.GBR.low_coverage.20121211	FALSE	FALSE	4	N/A			WT,WT	WT	WT	WT,WT	TRUE		Negative		TRUE
1000 Genomes (Low Coverage)	HG03198.mapped.ILLUMINA.bwa.ESN.low_coverage.20121211	FALSE	FALSE	4	N/A			WT,WT	WT	WT	WT,WT	TRUE		Negative		TRUE
1000 Genomes (Low Coverage)	HG03905.mapped.ILLUMINA.bwa.BEB.low_coverage.20121211	FALSE	FALSE	4	N/A			WT,WT	WT	WT	WT,WT	TRUE		Negative		TRUE
1000 Genomes (Low Coverage)	HG03369.mapped.ILLUMINA.bwa.ESN.low_coverage.20121211	FALSE	FALSE	4	N/A			WT,WT	WT	WT	WT,WT	TRUE		Negative		TRUE
1000 Genomes (Low Coverage)	HG03812.mapped.ILLUMINA.bwa.BEB.low_coverage.20121211	FALSE	FALSE	4	N/A			WT,WT	WT	WT	WT,WT	TRUE		Negative		TRUE
1000 Genomes (Low Coverage)	HG00244.mapped.ILLUMINA.bwa.GBR.low_coverage.20121211	FALSE	FALSE	4	N/A			WT,WT	WT	WT	WT,WT	TRUE		Negative		TRUE
1000 Genomes (Low Coverage)	HG03565.mapped.ILLUMINA.bwa.MSL.low_coverage.20121211	FALSE	FALSE	4	N/A			WT,WT	WT	WT	WT,WT	TRUE		Negative		TRUE
1000 Genomes (Low Coverage)	HG03446.mapped.ILLUMINA.bwa.MSL.low_coverage.20121211							WT,WT	WT	WT	WT,WT	TRUE		Negative		TRUE
1000 Genomes (Low Coverage)	HG03902.mapped.ILLUMINA.bwa.BEB.low_coverage.20121211	FALSE	FALSE	4	N/A			WT,WT	WT	WT	WT,WT	TRUE		Negative		TRUE
1000 Genomes (Low Coverage)	HG03088.mapped.ILLUMINA.bwa.MSL.low_coverage.20121211	TRUE	FALSE	4	N/A	D448H/D448H		D448H,D448H	WT	WT	WT,WT	FALSE		Negative
1000 Genomes (Low Coverage)	HG03973.mapped.ILLUMINA.bwa.ITU.low_coverage.20121211							WT,WT	WT	WT	WT,WT	TRUE		Negative		TRUE
1000 Genomes (Low Coverage)	HG03976.mapped.ILLUMINA.bwa.ITU.low_coverage.20121211							WT,WT	WT	WT	WT,WT	TRUE		Negative		TRUE
1000 Genomes (Low Coverage)	HG01088.mapped.ILLUMINA.bwa.PUR.low_coverage.20121211							WT,WT	WT	WT	WT,WT	TRUE		Negative		TRUE
1000 Genomes (Low Coverage)	NA12489.mapped.ILLUMINA.bwa.CEU.low_coverage.20121211	FALSE	FALSE	4	N/A			WT,WT	WT	WT	WT,WT	TRUE		Negative		TRUE
1000 Genomes (Low Coverage)	HG03055.mapped.ILLUMINA.bwa.MSL.low_coverage.20121211	FALSE	FALSE	4	N/A			WT,WT	WT	WT	WT,WT	TRUE		Negative		TRUE
1000 Genomes (Low Coverage)	HG00126.mapped.ILLUMINA.bwa.GBR.low_coverage.20121211	FALSE	FALSE	4	N/A			WT,WT	WT	WT	WT,WT	TRUE		Negative		TRUE
1000 Genomes (Low Coverage)	HG03824.mapped.ILLUMINA.bwa.BEB.low_coverage.20121211	FALSE	FALSE	4	N/A			WT,WT	WT	WT	WT,WT	TRUE		Negative		TRUE
1000 Genomes (Low Coverage)	HG03782.mapped.ILLUMINA.bwa.ITU.low_coverage.20121211							WT,WT	WT	WT	WT,WT	TRUE		Negative		TRUE
1000 Genomes (Low Coverage)	HG03925.mapped.ILLUMINA.bwa.BEB.low_coverage.20121211	FALSE	FALSE	4	N/A			WT,WT	WT	WT	WT,WT	TRUE		Negative		TRUE
1000 Genomes (Low Coverage)	HG04025.mapped.ILLUMINA.bwa.ITU.low_coverage.20121211							WT,WT	WT	WT	WT,WT	TRUE		Negative		TRUE
1000 Genomes (Low Coverage)	HG02589.mapped.ILLUMINA.bwa.GWD.low_coverage.20121211	FALSE	FALSE	4	N/A			WT,WT	WT	WT	WT,WT	TRUE		Negative		TRUE
1000 Genomes (Low Coverage)	HG03863.mapped.ILLUMINA.bwa.ITU.low_coverage.20121211							WT,WT	WT	WT	WT,WT	TRUE		Negative		TRUE
1000 Genomes (Low Coverage)	HG02836.mapped.ILLUMINA.bwa.GWD.low_coverage.20121211	FALSE	FALSE	4	N/A			WT,WT	WT	WT	WT,WT	TRUE		Negative		TRUE
1000 Genomes (Low Coverage)	HG02275.mapped.ILLUMINA.bwa.PEL.low_coverage.20121211	FALSE	FALSE	4	N/A			WT,WT	WT	WT	WT,WT	TRUE		Negative		TRUE
1000 Genomes (Low Coverage)	HG02645.mapped.ILLUMINA.bwa.GWD.low_coverage.20121211	FALSE	FALSE	4	N/A			WT,WT	WT	WT	WT,WT	TRUE		Negative		TRUE
1000 Genomes (Low Coverage)	HG00149.mapped.ILLUMINA.bwa.GBR.low_coverage.20121211	FALSE	FALSE	4	N/A			WT,WT	WT	WT	WT,WT	TRUE		Negative		TRUE
1000 Genomes (Low Coverage)	HG04018.mapped.ILLUMINA.bwa.ITU.low_coverage.20121211							WT,WT	WT	WT	WT,WT	TRUE		Negative		TRUE
1000 Genomes (Low Coverage)	HG02610.mapped.ILLUMINA.bwa.GWD.low_coverage.20121211	FALSE	FALSE	4	N/A			WT,WT	WT	WT	WT,WT	TRUE		Negative		TRUE
1000 Genomes (Low Coverage)	HG02946.mapped.ILLUMINA.bwa.ESN.low_coverage.20121211	FALSE	FALSE	4	N/A			WT,WT	WT	WT	WT,WT	TRUE		Negative		TRUE
1000 Genomes (Low Coverage)	HG02634.mapped.ILLUMINA.bwa.GWD.low_coverage.20121211	FALSE	FALSE	4	N/A			WT,WT	WT	WT	WT,WT	TRUE		Negative		TRUE
1000 Genomes (Low Coverage)	HG03589.mapped.ILLUMINA.bwa.BEB.low_coverage.20121211	FALSE	FALSE	4	N/A			WT,WT	WT	WT	WT,WT	TRUE		Negative		TRUE
1000 Genomes (Low Coverage)	HG03130.mapped.ILLUMINA.bwa.ESN.low_coverage.20121211	FALSE	FALSE	4	N/A			WT,WT	WT	WT	WT,WT	TRUE		Negative		TRUE
1000 Genomes (Low Coverage)	HG03897.mapped.ILLUMINA.bwa.STU.low_coverage.20121211	FALSE	FALSE	4	N/A			WT,WT	WT	WT	WT,WT	TRUE		Negative		TRUE
1000 Genomes (Low Coverage)	HG00632.mapped.ILLUMINA.bwa.CHS.low_coverage.20121211	FALSE	FALSE	4	N/A			WT,WT	WT	WT	WT,WT	TRUE		Negative		TRUE
1000 Genomes (Low Coverage)	HG03790.mapped.ILLUMINA.bwa.ITU.low_coverage.20121211							WT,WT	WT	WT	WT,WT	TRUE		Negative		TRUE
1000 Genomes (Low Coverage)	HG03571.mapped.ILLUMINA.bwa.MSL.low_coverage.20121211	FALSE	FALSE	4	N/A			WT,WT	WT	WT	WT,WT	TRUE		Negative		TRUE
1000 Genomes (Low Coverage)	HG03760.mapped.ILLUMINA.bwa.STU.low_coverage.20121211							WT,WT	WT	WT	WT,WT	TRUE		Negative		TRUE
1000 Genomes (Low Coverage)	NA18591.mapped.ILLUMINA.bwa.CHB.low_coverage.20130415	FALSE	FALSE	4	N/A			WT,WT	WT	WT	WT,WT	TRUE		Negative		TRUE
1000 Genomes (Low Coverage)	NA19129.mapped.ILLUMINA.bwa.YRI.low_coverage.20130415	FALSE	FALSE	6	N/A			WT,WT	WT	WT	WT,WT	TRUE		Negative		TRUE
1000 Genomes (Low Coverage)	HG01396.mapped.ILLUMINA.bwa.PUR.low_coverage.20130415							WT,WT	WT	WT	WT,WT	TRUE		Negative		TRUE
1000 Genomes (Low Coverage)	HG02681.mapped.ILLUMINA.bwa.PJL.low_coverage.20130415							WT,WT	WT	WT	WT,WT	TRUE		Negative		TRUE
1000 Genomes (Low Coverage)	NA19740.mapped.ILLUMINA.bwa.MXL.low_coverage.20130415	FALSE	FALSE	4	N/A			WT,WT	WT	WT	WT,WT	TRUE		Negative		TRUE
1000 Genomes (Low Coverage)	NA07000.mapped.ILLUMINA.bwa.CEU.low_coverage.20130415	FALSE	FALSE	4	N/A			WT,WT	WT	WT	WT,WT	TRUE		Negative		TRUE
1000 Genomes (Low Coverage)	HG03802.mapped.ILLUMINA.bwa.BEB.low_coverage.20130415	FALSE	FALSE	4	N/A			WT,WT	WT	WT	WT,WT	TRUE		Negative		TRUE
1000 Genomes (Low Coverage)	HG03022.mapped.ILLUMINA.bwa.PJL.low_coverage.20130415	TRUE	FALSE	4	N/A	L483P/L483P		L483P,L483P	WT	WT	WT,WT	FALSE		Negative
1000 Genomes (Low Coverage)	NA18621.mapped.ILLUMINA.bwa.CHB.low_coverage.20130415	FALSE	FALSE	4	N/A			WT,WT	WT	WT	WT,WT	TRUE		Negative		TRUE
1000 Genomes (Low Coverage)	NA18939.mapped.ILLUMINA.bwa.JPT.low_coverage.20130415	FALSE	FALSE	4	N/A			WT,WT	WT	WT	WT,WT	TRUE		Negative		TRUE
1000 Genomes (Low Coverage)	NA20819.mapped.ILLUMINA.bwa.TSI.low_coverage.20130415	FALSE	FALSE	4	N/A			WT,WT	WT	WT	WT,WT	TRUE		Negative		TRUE
1000 Genomes (Low Coverage)	HG04171.mapped.ILLUMINA.bwa.BEB.low_coverage.20130415	FALSE	FALSE	4	N/A			WT,WT	WT	WT	WT,WT	TRUE		Negative		TRUE
1000 Genomes (Low Coverage)	HG01403.mapped.ILLUMINA.bwa.PUR.low_coverage.20130415							WT,WT	WT	WT	WT,WT	TRUE		Negative		TRUE
1000 Genomes (Low Coverage)	HG03702.mapped.ILLUMINA.bwa.PJL.low_coverage.20130415							WT,WT	WT	WT	WT,WT	TRUE		Negative		TRUE
1000 Genomes (Low Coverage)	NA18648.mapped.ILLUMINA.bwa.CHB.low_coverage.20130415	FALSE	FALSE	4	N/A			WT,WT	WT	WT	WT,WT	TRUE		Negative		TRUE
1000 Genomes (Low Coverage)	NA18531.mapped.ILLUMINA.bwa.CHB.low_coverage.20130415	FALSE	FALSE	4	N/A			WT,WT	WT	WT	WT,WT	TRUE		Negative		TRUE
1000 Genomes (Low Coverage)	NA20516.mapped.ILLUMINA.bwa.TSI.low_coverage.20130415	FALSE	FALSE	4	N/A			WT,WT	WT	WT	WT,WT	TRUE		Negative		TRUE
1000 Genomes (Low Coverage)	NA18638.mapped.ILLUMINA.bwa.CHB.low_coverage.20130415	FALSE	FALSE	4	N/A			WT,WT	WT	WT	WT,WT	TRUE		Negative		TRUE
1000 Genomes (Low Coverage)	NA18957.mapped.ILLUMINA.bwa.JPT.low_coverage.20130415	FALSE	FALSE	4	N/A			WT,WT	WT	WT	WT,WT	TRUE		Negative		TRUE
1000 Genomes (Low Coverage)	NA18993.mapped.ILLUMINA.bwa.JPT.low_coverage.20130415	FALSE	FALSE	4	N/A			WT,WT	WT	WT	WT,WT	TRUE		Negative		TRUE
1000 Genomes (Low Coverage)	HG00121.mapped.ILLUMINA.bwa.GBR.low_coverage.20130415							WT,WT	WT	WT	WT,WT	TRUE		Negative		TRUE
1000 Genomes (Low Coverage)	NA18643.mapped.ILLUMINA.bwa.CHB.low_coverage.20130415	FALSE	FALSE	4	N/A			WT,WT	WT	WT	WT,WT	TRUE		Negative		TRUE
1000 Genomes (Low Coverage)	NA21128.mapped.ILLUMINA.bwa.GIH.low_coverage.20130415							WT,WT	WT	WT	WT,WT	TRUE		Negative		TRUE
1000 Genomes (Low Coverage)	HG03708.mapped.ILLUMINA.bwa.PJL.low_coverage.20130415	FALSE	FALSE	4	N/A			WT,WT	WT	WT	WT,WT	TRUE		Negative		TRUE
1000 Genomes (Low Coverage)	NA18641.mapped.ILLUMINA.bwa.CHB.low_coverage.20130415	FALSE	FALSE	4	N/A			WT,WT	WT	WT	WT,WT	TRUE		Negative		TRUE
1000 Genomes (Low Coverage)	HG01989.mapped.ILLUMINA.bwa.ACB.low_coverage.20130415	FALSE	FALSE	4	N/A			WT,WT	WT	WT	WT,WT	TRUE		Negative		TRUE
1000 Genomes (Low Coverage)	HG02646.mapped.ILLUMINA.bwa.GWD.low_coverage.20130415	FALSE	FALSE	4	N/A			WT,WT	WT	WT	WT,WT	TRUE		Negative		TRUE
1000 Genomes (Low Coverage)	NA21119.mapped.ILLUMINA.bwa.GIH.low_coverage.20130415	FALSE	FALSE	4	N/A			WT,WT	WT	WT	WT,WT	TRUE		Negative		TRUE
1000 Genomes (Low Coverage)	NA18622.mapped.ILLUMINA.bwa.CHB.low_coverage.20130415	FALSE	FALSE	4	N/A			WT,WT	WT	WT	WT,WT	TRUE		Negative		TRUE
1000 Genomes (Low Coverage)	HG02628.mapped.ILLUMINA.bwa.GWD.low_coverage.20130415	FALSE	FALSE	7	N/A			WT,WT	WT	WT	WT,WT	TRUE		Negative		TRUE
1000 Genomes (Low Coverage)	NA18545.mapped.ILLUMINA.bwa.CHB.low_coverage.20130415							WT,WT	WT	WT	WT,WT	TRUE		Negative		TRUE
1000 Genomes (Low Coverage)	NA21110.mapped.ILLUMINA.bwa.GIH.low_coverage.20130415	FALSE	FALSE	4	N/A			WT,WT	WT	WT	WT,WT	TRUE		Negative		TRUE
1000 Genomes (Low Coverage)	HG00978.mapped.ILLUMINA.bwa.CDX.low_coverage.20130415	FALSE	FALSE	4	N/A			WT,WT	WT	WT	WT,WT	TRUE		Negative		TRUE
1000 Genomes (Low Coverage)	NA20318.mapped.ILLUMINA.bwa.ASW.low_coverage.20130415	FALSE	FALSE	4	N/A			WT,WT	WT	WT	WT,WT	TRUE		Negative		TRUE
1000 Genomes (Low Coverage)	HG03995.mapped.ILLUMINA.bwa.STU.low_coverage.20130415							WT,WT	WT	WT	WT,WT	TRUE		Negative		TRUE
1000 Genomes (Low Coverage)	NA18757.mapped.ILLUMINA.bwa.CHB.low_coverage.20130415	FALSE	FALSE	4	N/A			WT,WT	WT	WT	WT,WT	TRUE		Negative		TRUE
1000 Genomes (Low Coverage)	NA21118.mapped.ILLUMINA.bwa.GIH.low_coverage.20130415	FALSE	FALSE	4	N/A			WT,WT	WT	WT	WT,WT	TRUE		Negative		TRUE
1000 Genomes (Low Coverage)	HG03603.mapped.ILLUMINA.bwa.BEB.low_coverage.20130415	FALSE	FALSE	4	N/A			WT,WT	WT	WT	WT,WT	TRUE		Negative		TRUE
1000 Genomes (Low Coverage)	HG01617.mapped.ILLUMINA.bwa.IBS.low_coverage.20130415	FALSE	FALSE	4	N/A			WT,WT	WT	WT	WT,WT	TRUE		Negative		TRUE
1000 Genomes (Low Coverage)	HG00458.mapped.ILLUMINA.bwa.CHS.low_coverage.20130415	FALSE	FALSE	4	N/A			WT,WT	WT	WT	WT,WT	TRUE		Negative		TRUE
1000 Genomes (Low Coverage)	NA18647.mapped.ILLUMINA.bwa.CHB.low_coverage.20130415	FALSE	FALSE	4	N/A			WT,WT	WT	WT	WT,WT	TRUE		Negative		TRUE
1000 Genomes (Low Coverage)	HG01269.mapped.ILLUMINA.bwa.CLM.low_coverage.20130415							WT,WT	WT	WT	WT,WT	TRUE		Negative		TRUE
1000 Genomes (Low Coverage)	NA19147.mapped.ILLUMINA.bwa.YRI.low_coverage.20130415	TRUE	FALSE	4	N/A	A495P/A495P		A495P,A495P	WT	WT	WT,WT	FALSE		Negative
1000 Genomes (Low Coverage)	NA18967.mapped.ILLUMINA.bwa.JPT.low_coverage.20130415	FALSE	FALSE	4	N/A			WT,WT	WT	WT	WT,WT	TRUE		Negative		TRUE
1000 Genomes (Low Coverage)	HG01624.mapped.ILLUMINA.bwa.IBS.low_coverage.20130415							WT,WT	WT	WT	WT,WT	TRUE		Negative		TRUE
1000 Genomes (Low Coverage)	NA18532.mapped.ILLUMINA.bwa.CHB.low_coverage.20130415	FALSE	FALSE	4	N/A			WT,WT	WT	WT	WT,WT	TRUE		Negative		TRUE
1000 Genomes (Low Coverage)	HG02580.mapped.ILLUMINA.bwa.ACB.low_coverage.20130415							WT,WT	WT	WT	WT,WT	TRUE		Negative		TRUE
1000 Genomes (Low Coverage)	HG02219.mapped.ILLUMINA.bwa.IBS.low_coverage.20130415	FALSE	FALSE	4	N/A			WT,WT	WT	WT	WT,WT	TRUE		Negative		TRUE
1000 Genomes (Low Coverage)	NA18946.mapped.ILLUMINA.bwa.JPT.low_coverage.20130415	FALSE	FALSE	4	N/A			WT,WT	WT	WT	WT,WT	TRUE		Negative		TRUE
1000 Genomes (Low Coverage)	NA21135.mapped.ILLUMINA.bwa.GIH.low_coverage.20130415	FALSE	FALSE	4	N/A			WT,WT	WT	WT	WT,WT	TRUE		Negative		TRUE
1000 Genomes (Low Coverage)	HG01894.mapped.ILLUMINA.bwa.ACB.low_coverage.20130415	FALSE	FALSE	4	N/A			WT,WT	WT	WT	WT,WT	TRUE		Negative		TRUE
1000 Genomes (Low Coverage)	HG00309.mapped.ILLUMINA.bwa.FIN.low_coverage.20130415	FALSE	FALSE	4	N/A			WT,WT	WT	WT	WT,WT	TRUE		Negative		TRUE
1000 Genomes (Low Coverage)	NA19207.mapped.ILLUMINA.bwa.YRI.low_coverage.20130415	FALSE	FALSE	4	N/A			WT,WT	WT	WT	WT,WT	TRUE		Negative		TRUE
1000 Genomes (Low Coverage)	HG03077.mapped.ILLUMINA.bwa.MSL.low_coverage.20130415	FALSE	FALSE	4	N/A			WT,WT	WT	WT	WT,WT	TRUE		Negative		TRUE
1000 Genomes (Low Coverage)	HG01625.mapped.ILLUMINA.bwa.IBS.low_coverage.20130415	FALSE	FALSE	4	N/A			WT,WT	WT	WT	WT,WT	TRUE		Negative		TRUE
1000 Genomes (Low Coverage)	NA20900.mapped.ILLUMINA.bwa.GIH.low_coverage.20130415	FALSE	FALSE	4	N/A			WT,WT	WT	WT	WT,WT	TRUE		Negative		TRUE
1000 Genomes (Low Coverage)	NA18582.mapped.ILLUMINA.bwa.CHB.low_coverage.20130415	FALSE	FALSE	4	N/A			WT,WT	WT	WT	WT,WT	TRUE		Negative		TRUE
1000 Genomes (Low Coverage)	HG00717.mapped.ILLUMINA.bwa.CHS.low_coverage.20130415	FALSE	FALSE	4	N/A			WT,WT	WT	WT	WT,WT	TRUE		Negative		TRUE
1000 Genomes (Low Coverage)	HG00345.mapped.ILLUMINA.bwa.FIN.low_coverage.20130415	FALSE	FALSE	4	N/A			WT,WT	WT	WT	WT,WT	TRUE		Negative		TRUE
1000 Genomes (Low Coverage)	HG03631.mapped.ILLUMINA.bwa.PJL.low_coverage.20130415	FALSE	FALSE	4	N/A			WT,WT	WT	WT	WT,WT	TRUE		Negative		TRUE
1000 Genomes (Low Coverage)	NA20767.mapped.ILLUMINA.bwa.TSI.low_coverage.20130415							WT,WT	WT	WT	WT,WT	TRUE		Negative		TRUE
1000 Genomes (Low Coverage)	HG01628.mapped.ILLUMINA.bwa.IBS.low_coverage.20130415							WT,WT	WT	WT	WT,WT	TRUE		Negative		TRUE
1000 Genomes (Low Coverage)	HG00479.mapped.ILLUMINA.bwa.CHS.low_coverage.20130415							WT,WT	WT	WT	WT,WT	TRUE		Negative		TRUE
1000 Genomes (Low Coverage)	HG02179.mapped.ILLUMINA.bwa.CDX.low_coverage.20130415	FALSE	FALSE	4	N/A			WT,WT	WT	WT	WT,WT	TRUE		Negative		TRUE
1000 Genomes (Low Coverage)	NA19108.mapped.ILLUMINA.bwa.YRI.low_coverage.20130415	FALSE	FALSE	4	N/A			WT,WT	WT	WT	WT,WT	TRUE		Negative		TRUE
1000 Genomes (Low Coverage)	HG01200.mapped.ILLUMINA.bwa.PUR.low_coverage.20130415							WT,WT	WT	WT	WT,WT	TRUE		Negative		TRUE
1000 Genomes (Low Coverage)	HG04219.mapped.ILLUMINA.bwa.ITU.low_coverage.20130415							WT,WT	WT	WT	WT,WT	TRUE		Negative		TRUE
1000 Genomes (Low Coverage)	NA19437.mapped.ILLUMINA.bwa.LWK.low_coverage.20130415	FALSE	FALSE	4	N/A			WT,WT	WT	WT	WT,WT	TRUE		Negative		TRUE
1000 Genomes (Low Coverage)	NA19001.mapped.ILLUMINA.bwa.JPT.low_coverage.20130415	FALSE	FALSE	4	N/A			WT,WT	WT	WT	WT,WT	TRUE		Negative		TRUE
1000 Genomes (Low Coverage)	HG02318.mapped.ILLUMINA.bwa.ACB.low_coverage.20130415	FALSE	FALSE	4	N/A			WT,WT	WT	WT	WT,WT	TRUE		Negative		TRUE
1000 Genomes (Low Coverage)	HG02104.mapped.ILLUMINA.bwa.PEL.low_coverage.20130415	FALSE	FALSE	4	N/A			WT,WT	WT	WT	WT,WT	TRUE		Negative		TRUE
1000 Genomes (Low Coverage)	HG02981.mapped.ILLUMINA.bwa.ESN.low_coverage.20130415	FALSE	FALSE	4	N/A			WT,WT	WT	WT	WT,WT	TRUE		Negative		TRUE
1000 Genomes (Low Coverage)	HG03228.mapped.ILLUMINA.bwa.PJL.low_coverage.20130415							WT,WT	WT	WT	WT,WT	TRUE		Negative		TRUE
1000 Genomes (Low Coverage)	NA18979.mapped.ILLUMINA.bwa.JPT.low_coverage.20130415	FALSE	FALSE	4	N/A			WT,WT	WT	WT	WT,WT	TRUE		Negative		TRUE
1000 Genomes (Low Coverage)	NA18646.mapped.ILLUMINA.bwa.CHB.low_coverage.20130415	FALSE	FALSE	4	N/A			WT,WT	WT	WT	WT,WT	TRUE		Negative		TRUE
1000 Genomes (Low Coverage)	HG02536.mapped.ILLUMINA.bwa.ACB.low_coverage.20130415							WT,WT	WT	WT	WT,WT	TRUE		Negative		TRUE
1000 Genomes (Low Coverage)	HG02571.mapped.ILLUMINA.bwa.GWD.low_coverage.20130415	FALSE	FALSE	4	N/A			WT,WT	WT	WT	WT,WT	TRUE		Negative		TRUE
1000 Genomes (Low Coverage)	NA20805.mapped.ILLUMINA.bwa.TSI.low_coverage.20130415	FALSE	FALSE	4	N/A			WT,WT	WT	WT	WT,WT	TRUE		Negative		TRUE
1000 Genomes (Low Coverage)	NA19149.mapped.ILLUMINA.bwa.YRI.low_coverage.20130415	FALSE	FALSE	4	N/A		c.680A>G(p.Asn227Ser)	c.680A>G(p.Asn227Ser),WT	WT	WT	WT,WT	FALSE		Negative
1000 Genomes (Low Coverage)	NA20752.mapped.ILLUMINA.bwa.TSI.low_coverage.20130415	FALSE	FALSE	4	N/A			WT,WT	WT	WT	WT,WT	TRUE		Negative		TRUE
1000 Genomes (Low Coverage)	NA21109.mapped.ILLUMINA.bwa.GIH.low_coverage.20130415	FALSE	FALSE	4	N/A			WT,WT	WT	WT	WT,WT	TRUE		Negative		TRUE
1000 Genomes (Low Coverage)	NA18612.mapped.ILLUMINA.bwa.CHB.low_coverage.20130415	FALSE	FALSE	4	N/A			WT,WT	WT	WT	WT,WT	TRUE		Negative		TRUE
1000 Genomes (Low Coverage)	HG03668.mapped.ILLUMINA.bwa.PJL.low_coverage.20130415							WT,WT	WT	WT	WT,WT	TRUE		Negative		TRUE
1000 Genomes (Low Coverage)	HG02107.mapped.ILLUMINA.bwa.ACB.low_coverage.20130415	FALSE	FALSE	4	N/A			WT,WT	WT	WT	WT,WT	TRUE		Negative		TRUE
1000 Genomes (Low Coverage)	HG02084.mapped.ILLUMINA.bwa.KHV.low_coverage.20130415	FALSE	FALSE	4	N/A			WT,WT	WT	WT	WT,WT	TRUE		Negative		TRUE
1000 Genomes (Low Coverage)	NA12874.mapped.ILLUMINA.bwa.CEU.low_coverage.20130415	FALSE	FALSE	4	N/A			WT,WT	WT	WT	WT,WT	TRUE		Negative		TRUE
1000 Genomes (Low Coverage)	HG01348.mapped.ILLUMINA.bwa.CLM.low_coverage.20130415	FALSE	FALSE	4	N/A			WT,WT	WT	WT	WT,WT	TRUE		Negative		TRUE
1000 Genomes (Low Coverage)	NA20804.mapped.ILLUMINA.bwa.TSI.low_coverage.20130415	FALSE	FALSE	4	N/A			WT,WT	WT	WT	WT,WT	TRUE		Negative		TRUE
1000 Genomes (Low Coverage)	HG00290.mapped.ILLUMINA.bwa.FIN.low_coverage.20130415	FALSE	FALSE	4	N/A			WT,WT	WT	WT	WT,WT	TRUE		Negative		TRUE
1000 Genomes (Low Coverage)	HG03854.mapped.ILLUMINA.bwa.STU.low_coverage.20130415	FALSE	FALSE	4	N/A			WT,WT	WT	WT	WT,WT	TRUE		Negative		TRUE
1000 Genomes (Low Coverage)	HG00556.mapped.ILLUMINA.bwa.CHS.low_coverage.20130415	FALSE	FALSE	4	N/A			WT,WT	WT	WT	WT,WT	TRUE		Negative		TRUE
1000 Genomes (Low Coverage)	HG04075.mapped.ILLUMINA.bwa.STU.low_coverage.20130415							WT,WT	WT	WT	WT,WT	TRUE		Negative		TRUE
1000 Genomes (Low Coverage)	HG02278.mapped.ILLUMINA.bwa.PEL.low_coverage.20130415	FALSE	FALSE	4	N/A			WT,WT	WT	WT	WT,WT	TRUE		Negative		TRUE
1000 Genomes (Low Coverage)	HG03265.mapped.ILLUMINA.bwa.ESN.low_coverage.20130415	FALSE	FALSE	4	N/A			WT,WT	WT	WT	WT,WT	TRUE		Negative		TRUE
1000 Genomes (Low Coverage)	HG04047.mapped.ILLUMINA.bwa.STU.low_coverage.20130415	FALSE	FALSE	4	N/A			WT,WT	WT	WT	WT,WT	TRUE		Negative		TRUE
1000 Genomes (Low Coverage)	HG03990.mapped.ILLUMINA.bwa.STU.low_coverage.20130415	FALSE	FALSE	4	N/A			WT,WT	WT	WT	WT,WT	TRUE		Negative		TRUE
1000 Genomes (Low Coverage)	HG02983.mapped.ILLUMINA.bwa.GWD.low_coverage.20130415	FALSE	FALSE	4	N/A			WT,WT	WT	WT	WT,WT	TRUE		Negative		TRUE
1000 Genomes (Low Coverage)	NA19006.mapped.ILLUMINA.bwa.JPT.low_coverage.20130415	FALSE	FALSE	4	N/A			WT,WT	WT	WT	WT,WT	TRUE		Negative		TRUE
1000 Genomes (Low Coverage)	HG04185.mapped.ILLUMINA.bwa.BEB.low_coverage.20130415	FALSE	FALSE	5	N/A			WT,WT	WT	WT	WT,WT	TRUE		Negative		TRUE
1000 Genomes (Low Coverage)	NA20821.mapped.ILLUMINA.bwa.TSI.low_coverage.20130415	FALSE	FALSE	4	N/A			WT,WT	WT	WT	WT,WT	TRUE		Negative		TRUE
1000 Genomes (Low Coverage)	NA20535.mapped.ILLUMINA.bwa.TSI.low_coverage.20130415	FALSE	FALSE	4	N/A			WT,WT	WT	WT	WT,WT	TRUE		Negative		TRUE
1000 Genomes (Low Coverage)	HG04096.mapped.ILLUMINA.bwa.ITU.low_coverage.20130415							WT,WT	WT	WT	WT,WT	TRUE		Negative		TRUE
1000 Genomes (Low Coverage)	HG04039.mapped.ILLUMINA.bwa.STU.low_coverage.20130415	FALSE	FALSE	4	N/A			WT,WT	WT	WT	WT,WT	TRUE		Negative		TRUE
1000 Genomes (Low Coverage)	HG02573.mapped.ILLUMINA.bwa.GWD.low_coverage.20130415	FALSE	FALSE	4	N/A			WT,WT	WT	WT	WT,WT	TRUE		Negative		TRUE
1000 Genomes (Low Coverage)	NA19037.mapped.ILLUMINA.bwa.LWK.low_coverage.20130415							WT,WT	WT	WT	WT,WT	TRUE		Negative		TRUE
1000 Genomes (Low Coverage)	NA20524.mapped.ILLUMINA.bwa.TSI.low_coverage.20130415	FALSE	FALSE	4	N/A			WT,WT	WT	WT	WT,WT	TRUE		Negative		TRUE
1000 Genomes (Low Coverage)	HG04194.mapped.ILLUMINA.bwa.BEB.low_coverage.20130415	FALSE	FALSE	4	N/A			WT,WT	WT	WT	WT,WT	TRUE		Negative		TRUE
1000 Genomes (Low Coverage)	HG04061.mapped.ILLUMINA.bwa.ITU.low_coverage.20130415							WT,WT	WT	WT	WT,WT	TRUE		Negative		TRUE
1000 Genomes (Low Coverage)	NA18645.mapped.ILLUMINA.bwa.CHB.low_coverage.20130415	FALSE	FALSE	4	N/A			WT,WT	WT	WT	WT,WT	TRUE		Negative		TRUE
1000 Genomes (Low Coverage)	HG03951.mapped.ILLUMINA.bwa.STU.low_coverage.20130415	FALSE	FALSE	4	N/A			WT,WT	WT	WT	WT,WT	TRUE		Negative		TRUE
1000 Genomes (Low Coverage)	HG02793.mapped.ILLUMINA.bwa.PJL.low_coverage.20130415							WT,WT	WT	WT	WT,WT	TRUE		Negative		TRUE
1000 Genomes (Low Coverage)	NA21108.mapped.ILLUMINA.bwa.GIH.low_coverage.20130415							WT,WT	WT	WT	WT,WT	TRUE		Negative		TRUE
1000 Genomes (Low Coverage)	HG03019.mapped.ILLUMINA.bwa.PJL.low_coverage.20130415	FALSE	FALSE	4	N/A			WT,WT	WT	WT	WT,WT	TRUE		Negative		TRUE
1000 Genomes (Low Coverage)	NA18573.mapped.ILLUMINA.bwa.CHB.low_coverage.20130415	FALSE	FALSE	4	N/A			WT,WT	WT	WT	WT,WT	TRUE		Negative		TRUE
1000 Genomes (Low Coverage)	HG03139.mapped.ILLUMINA.bwa.ESN.low_coverage.20130415	FALSE	FALSE	4	N/A			WT,WT	WT	WT	WT,WT	TRUE		Negative		TRUE
1000 Genomes (Low Coverage)	HG02768.mapped.ILLUMINA.bwa.GWD.low_coverage.20130415	FALSE	FALSE	4	N/A			WT,WT	WT	WT	WT,WT	TRUE		Negative		TRUE
1000 Genomes (Low Coverage)	NA19096.mapped.ILLUMINA.bwa.YRI.low_coverage.20130415	FALSE	FALSE	4	N/A			WT,WT	WT	WT	WT,WT	TRUE		Negative		TRUE
1000 Genomes (Low Coverage)	HG04183.mapped.ILLUMINA.bwa.BEB.low_coverage.20130415	FALSE	FALSE	4	N/A			WT,WT	WT	WT	WT,WT	TRUE		Negative		TRUE
1000 Genomes (Low Coverage)	NA18579.mapped.ILLUMINA.bwa.CHB.low_coverage.20130415	FALSE	FALSE	4	N/A			WT,WT	WT	WT	WT,WT	TRUE		Negative		TRUE
1000 Genomes (Low Coverage)	HG00341.mapped.ILLUMINA.bwa.FIN.low_coverage.20130415	FALSE	FALSE	4	N/A		c.1093G>A(p.Glu365Lys)	c.1093G>A(p.Glu365Lys),WT	WT	WT	WT,WT	FALSE		Negative
1000 Genomes (Low Coverage)	HG02597.mapped.ILLUMINA.bwa.PJL.low_coverage.20130415	FALSE	FALSE	4	N/A			WT,WT	WT	WT	WT,WT	TRUE		Negative		TRUE
1000 Genomes (Low Coverage)	NA21127.mapped.ILLUMINA.bwa.GIH.low_coverage.20130415	FALSE	FALSE	4	N/A			WT,WT	WT	WT	WT,WT	TRUE		Negative		TRUE
1000 Genomes (Low Coverage)	HG03015.mapped.ILLUMINA.bwa.PJL.low_coverage.20130415							WT,WT	WT	WT	WT,WT	TRUE		Negative		TRUE
1000 Genomes (Low Coverage)	NA18637.mapped.ILLUMINA.bwa.CHB.low_coverage.20130415	FALSE	FALSE	4	N/A			WT,WT	WT	WT	WT,WT	TRUE		Negative		TRUE
1000 Genomes (Low Coverage)	HG03955.mapped.ILLUMINA.bwa.STU.low_coverage.20130415	FALSE	FALSE	4	N/A			WT,WT	WT	WT	WT,WT	TRUE		Negative		TRUE
1000 Genomes (Low Coverage)	HG01028.mapped.ILLUMINA.bwa.CDX.low_coverage.20130415	FALSE	FALSE	4	N/A			WT,WT	WT	WT	WT,WT	TRUE		Negative		TRUE
1000 Genomes (Low Coverage)	HG03762.mapped.ILLUMINA.bwa.PJL.low_coverage.20130415	FALSE	FALSE	4	N/A			WT,WT	WT	WT	WT,WT	TRUE		Negative		TRUE
1000 Genomes (Low Coverage)	NA21143.mapped.ILLUMINA.bwa.GIH.low_coverage.20130415							WT,WT	WT	WT	WT,WT	TRUE		Negative		TRUE
1000 Genomes (Low Coverage)	HG00346.mapped.ILLUMINA.bwa.FIN.low_coverage.20130415	FALSE	FALSE	4	N/A			WT,WT	WT	WT	WT,WT	TRUE		Negative		TRUE
1000 Genomes (Low Coverage)	HG03660.mapped.ILLUMINA.bwa.PJL.low_coverage.20130415	FALSE	FALSE	4	N/A			WT,WT	WT	WT	WT,WT	TRUE		Negative		TRUE
1000 Genomes (Low Coverage)	HG02759.mapped.ILLUMINA.bwa.GWD.low_coverage.20130415	FALSE	FALSE	4	N/A			WT,WT	WT	WT	WT,WT	TRUE		Negative		TRUE
1000 Genomes (Low Coverage)	HG03838.mapped.ILLUMINA.bwa.STU.low_coverage.20130415							WT,WT	WT	WT	WT,WT	TRUE		Negative		TRUE
1000 Genomes (Low Coverage)	NA12748.mapped.ILLUMINA.bwa.CEU.low_coverage.20130415	FALSE	FALSE	4	N/A			WT,WT	WT	WT	WT,WT	TRUE		Negative		TRUE
1000 Genomes (Low Coverage)	NA20815.mapped.ILLUMINA.bwa.TSI.low_coverage.20130415	FALSE	FALSE	4	N/A			WT,WT	WT	WT	WT,WT	TRUE		Negative		TRUE
1000 Genomes (Low Coverage)	NA20531.mapped.ILLUMINA.bwa.TSI.low_coverage.20130415	FALSE	FALSE	4	N/A			WT,WT	WT	WT	WT,WT	TRUE		Negative		TRUE
1000 Genomes (Low Coverage)	NA12843.mapped.ILLUMINA.bwa.CEU.low_coverage.20130415	FALSE	FALSE	4	N/A			WT,WT	WT	WT	WT,WT	TRUE		Negative		TRUE
1000 Genomes (Low Coverage)	NA12347.mapped.ILLUMINA.bwa.CEU.low_coverage.20130415	FALSE	FALSE	4	N/A			WT,WT	WT	WT	WT,WT	TRUE		Negative		TRUE
1000 Genomes (Low Coverage)	HG01700.mapped.ILLUMINA.bwa.IBS.low_coverage.20130415	FALSE	FALSE	4	N/A			WT,WT	WT	WT	WT,WT	TRUE		Negative		TRUE
1000 Genomes (Low Coverage)	NA19984.mapped.ILLUMINA.bwa.ASW.low_coverage.20130415	FALSE	FALSE	4	N/A			WT,WT	WT	WT	WT,WT	TRUE		Negative		TRUE
1000 Genomes (Low Coverage)	HG03765.mapped.ILLUMINA.bwa.PJL.low_coverage.20130415	FALSE	FALSE	4	N/A			WT,WT	WT	WT	WT,WT	TRUE		Negative		TRUE
1000 Genomes (Low Coverage)	HG00378.mapped.ILLUMINA.bwa.FIN.low_coverage.20130415	FALSE	FALSE	4	N/A			WT,WT	WT	WT	WT,WT	TRUE		Negative		TRUE
1000 Genomes (Low Coverage)	NA18557.mapped.ILLUMINA.bwa.CHB.low_coverage.20130415	FALSE	FALSE	4	N/A			WT,WT	WT	WT	WT,WT	TRUE		Negative		TRUE
1000 Genomes (Low Coverage)	NA20812.mapped.ILLUMINA.bwa.TSI.low_coverage.20130415	FALSE	FALSE	4	N/A			WT,WT	WT	WT	WT,WT	TRUE		Negative		TRUE
1000 Genomes (Low Coverage)	HG03074.mapped.ILLUMINA.bwa.MSL.low_coverage.20130415	FALSE	FALSE	4	N/A			WT,WT	WT	WT	WT,WT	TRUE		Negative		TRUE
1000 Genomes (Low Coverage)	HG02620.mapped.ILLUMINA.bwa.GWD.low_coverage.20130415	FALSE	FALSE	4	N/A			WT,WT	WT	WT	WT,WT	TRUE		Negative		TRUE
1000 Genomes (Low Coverage)	HG02878.mapped.ILLUMINA.bwa.GWD.low_coverage.20130415	FALSE	FALSE	4	N/A			WT,WT	WT	WT	WT,WT	TRUE		Negative		TRUE
1000 Genomes (Low Coverage)	HG03103.mapped.ILLUMINA.bwa.ESN.low_coverage.20130415	FALSE	FALSE	4	N/A			WT,WT	WT	WT	WT,WT	TRUE		Negative		TRUE
1000 Genomes (Low Coverage)	NA18997.mapped.ILLUMINA.bwa.JPT.low_coverage.20130415	FALSE	FALSE	4	N/A		c.1504C>T(p.Arg502Cys),c.1504C>T(p.Arg502Cys)	c.1504C>T(p.Arg502Cys),c.1504C>T(p.Arg502Cys)	WT	WT	WT,WT	FALSE		Negative
1000 Genomes (Low Coverage)	NA20274.mapped.ILLUMINA.bwa.ASW.low_coverage.20130415	FALSE	FALSE	4	N/A			WT,WT	WT	WT	WT,WT	TRUE		Negative		TRUE
1000 Genomes (Low Coverage)	HG00407.mapped.ILLUMINA.bwa.CHS.low_coverage.20130415							WT,WT	WT	WT	WT,WT	TRUE		Negative		TRUE
1000 Genomes (Low Coverage)	HG03967.mapped.ILLUMINA.bwa.ITU.low_coverage.20130415							WT,WT	WT	WT	WT,WT	TRUE		Negative		TRUE
1000 Genomes (Low Coverage)	HG02141.mapped.ILLUMINA.bwa.KHV.low_coverage.20130415	FALSE	FALSE	4	N/A			WT,WT	WT	WT	WT,WT	TRUE		Negative		TRUE
1000 Genomes (Low Coverage)	HG02792.mapped.ILLUMINA.bwa.PJL.low_coverage.20130415	FALSE	FALSE	4	N/A			WT,WT	WT	WT	WT,WT	TRUE		Negative		TRUE
1000 Genomes (Low Coverage)	NA11894.mapped.ILLUMINA.bwa.CEU.low_coverage.20130415	FALSE	FALSE	4	N/A			WT,WT	WT	WT	WT,WT	TRUE		Negative		TRUE
1000 Genomes (Low Coverage)	HG03499.mapped.ILLUMINA.bwa.ESN.low_coverage.20130415	FALSE	FALSE	4	N/A			WT,WT	WT	WT	WT,WT	TRUE		Negative		TRUE
1000 Genomes (Low Coverage)	HG04206.mapped.ILLUMINA.bwa.ITU.low_coverage.20130415							WT,WT	WT	WT	WT,WT	TRUE		Negative		TRUE
1000 Genomes (Low Coverage)	HG00743.mapped.ILLUMINA.bwa.PUR.low_coverage.20130415							WT,WT	WT	WT	WT,WT	TRUE		Negative		TRUE
1000 Genomes (Low Coverage)	NA20795.mapped.ILLUMINA.bwa.TSI.low_coverage.20130415	FALSE	FALSE	4	N/A			WT,WT	WT	WT	WT,WT	TRUE		Negative		TRUE
1000 Genomes (Low Coverage)	HG01474.mapped.ILLUMINA.bwa.CLM.low_coverage.20130415	FALSE	FALSE	4	N/A			WT,WT	WT	WT	WT,WT	TRUE		Negative		TRUE
1000 Genomes (Low Coverage)	HG02497.mapped.ILLUMINA.bwa.ACB.low_coverage.20130415	FALSE	FALSE	4	N/A			WT,WT	WT	WT	WT,WT	TRUE		Negative		TRUE
1000 Genomes (Low Coverage)	NA20764.mapped.ILLUMINA.bwa.TSI.low_coverage.20130415	FALSE	FALSE	4	N/A			WT,WT	WT	WT	WT,WT	TRUE		Negative		TRUE
1000 Genomes (Low Coverage)	HG03238.mapped.ILLUMINA.bwa.PJL.low_coverage.20130415	FALSE	FALSE	3	FALSE			WT,WT	WT	WT	WT,WT	TRUE		Negative		TRUE
1000 Genomes (Low Coverage)	HG01280.mapped.ILLUMINA.bwa.CLM.low_coverage.20130415	FALSE	FALSE	4	N/A			WT,WT	WT	WT	WT,WT	TRUE		Negative		TRUE
1000 Genomes (Low Coverage)	HG00437.mapped.ILLUMINA.bwa.CHS.low_coverage.20130415	FALSE	FALSE	4	N/A			WT,WT	WT	WT	WT,WT	TRUE		Negative		TRUE
1000 Genomes (Low Coverage)	HG02150.mapped.ILLUMINA.bwa.PEL.low_coverage.20130415							WT,WT	WT	WT	WT,WT	TRUE		Negative		TRUE
1000 Genomes (Low Coverage)	HG02006.mapped.ILLUMINA.bwa.PEL.low_coverage.20130415	FALSE	FALSE	4	N/A			WT,WT	WT	WT	WT,WT	TRUE		Negative		TRUE
1000 Genomes (Low Coverage)	NA12815.mapped.ILLUMINA.bwa.CEU.low_coverage.20130415	FALSE	FALSE	4	N/A			WT,WT	WT	WT	WT,WT	TRUE		Negative		TRUE
1000 Genomes (Low Coverage)	NA19144.mapped.ILLUMINA.bwa.YRI.low_coverage.20130415	FALSE	FALSE	4	N/A			WT,WT	WT	WT	WT,WT	TRUE		Negative		TRUE
1000 Genomes (Low Coverage)	NA20770.mapped.ILLUMINA.bwa.TSI.low_coverage.20130415	FALSE	FALSE	4	N/A			WT,WT	WT	WT	WT,WT	TRUE		Negative		TRUE
1000 Genomes (Low Coverage)	NA18525.mapped.ILLUMINA.bwa.CHB.low_coverage.20130415	FALSE	FALSE	4	N/A			WT,WT	WT	WT	WT,WT	TRUE		Negative		TRUE
1000 Genomes (Low Coverage)	NA20504.mapped.ILLUMINA.bwa.TSI.low_coverage.20130415	FALSE	FALSE	4	N/A			WT,WT	WT	WT	WT,WT	TRUE		Negative		TRUE
1000 Genomes (Low Coverage)	HG00252.mapped.ILLUMINA.bwa.GBR.low_coverage.20130415	FALSE	FALSE	4	N/A			WT,WT	WT	WT	WT,WT	TRUE		Negative		TRUE
1000 Genomes (Low Coverage)	HG03703.mapped.ILLUMINA.bwa.PJL.low_coverage.20130415	FALSE	FALSE	4	N/A			WT,WT	WT	WT	WT,WT	TRUE		Negative		TRUE
1000 Genomes (Low Coverage)	NA20826.mapped.ILLUMINA.bwa.TSI.low_coverage.20130415	FALSE	FALSE	4	N/A			WT,WT	WT	WT	WT,WT	TRUE		Negative		TRUE
1000 Genomes (Low Coverage)	HG00273.mapped.ILLUMINA.bwa.FIN.low_coverage.20130415	FALSE	FALSE	4	N/A			WT,WT	WT	WT	WT,WT	TRUE		Negative		TRUE
1000 Genomes (Low Coverage)	NA19307.mapped.ILLUMINA.bwa.LWK.low_coverage.20130415	FALSE	FALSE	4	N/A			WT,WT	WT	WT	WT,WT	TRUE		Negative		TRUE
1000 Genomes (Low Coverage)	HG01275.mapped.ILLUMINA.bwa.CLM.low_coverage.20130415							WT,WT	WT	WT	WT,WT	TRUE		Negative		TRUE
1000 Genomes (Low Coverage)	HG00109.mapped.ILLUMINA.bwa.GBR.low_coverage.20130415	FALSE	FALSE	3	FALSE			WT,WT	WT	WT	WT,WT	TRUE		Negative		TRUE
1000 Genomes (Low Coverage)	HG00451.mapped.ILLUMINA.bwa.CHS.low_coverage.20130415	FALSE	FALSE	4	N/A			WT,WT	WT	WT	WT,WT	TRUE		Negative		TRUE
1000 Genomes (Low Coverage)	HG04131.mapped.ILLUMINA.bwa.BEB.low_coverage.20130415	FALSE	FALSE	4	N/A			WT,WT	WT	WT	WT,WT	TRUE		Negative		TRUE
1000 Genomes (Low Coverage)	HG02694.mapped.ILLUMINA.bwa.PJL.low_coverage.20130415	FALSE	FALSE	4	N/A			WT,WT	WT	WT	WT,WT	TRUE		Negative		TRUE
1000 Genomes (Low Coverage)	NA19475.mapped.ILLUMINA.bwa.LWK.low_coverage.20130415	FALSE	FALSE	4	N/A			WT,WT	WT	WT	WT,WT	TRUE		Negative		TRUE
1000 Genomes (Low Coverage)	NA12829.mapped.ILLUMINA.bwa.CEU.low_coverage.20130415	FALSE	FALSE	4	N/A		c.1093G>A(p.Glu365Lys)	c.1093G>A(p.Glu365Lys),WT	WT	WT	WT,WT	FALSE		Negative
1000 Genomes (Low Coverage)	NA19184.mapped.ILLUMINA.bwa.YRI.low_coverage.20130415	FALSE	FALSE	4	N/A			WT,WT	WT	WT	WT,WT	TRUE		Negative		TRUE
1000 Genomes (Low Coverage)	HG03821.mapped.ILLUMINA.bwa.BEB.low_coverage.20130415	FALSE	FALSE	4	N/A			WT,WT	WT	WT	WT,WT	TRUE		Negative		TRUE
1000 Genomes (Low Coverage)	HG01281.mapped.ILLUMINA.bwa.CLM.low_coverage.20130415							WT,WT	WT	WT	WT,WT	TRUE		Negative		TRUE
1000 Genomes (Low Coverage)	HG01468.mapped.ILLUMINA.bwa.CLM.low_coverage.20130415	FALSE	FALSE	4	N/A			WT,WT	WT	WT	WT,WT	TRUE		Negative		TRUE
1000 Genomes (Low Coverage)	NA18605.mapped.ILLUMINA.bwa.CHB.low_coverage.20130415	FALSE	FALSE	4	N/A			WT,WT	WT	WT	WT,WT	TRUE		Negative		TRUE
1000 Genomes (Low Coverage)	NA21144.mapped.ILLUMINA.bwa.GIH.low_coverage.20130415	FALSE	FALSE	4	N/A			WT,WT	WT	WT	WT,WT	TRUE		Negative		TRUE
1000 Genomes (Low Coverage)	HG01064.mapped.ILLUMINA.bwa.PUR.low_coverage.20130415	TRUE	FALSE	4	N/A	A495P,L483P/A495P,L483P		A495P,A495P,L483P,L483P	WT	WT	WT,WT	FALSE		Negative
1000 Genomes (Low Coverage)	HG02088.mapped.ILLUMINA.bwa.KHV.low_coverage.20130415	FALSE	FALSE	4	N/A			WT,WT	WT	WT	WT,WT	TRUE		Negative		TRUE
1000 Genomes (Low Coverage)	HG03378.mapped.ILLUMINA.bwa.MSL.low_coverage.20130415	FALSE	FALSE	4	N/A			WT,WT	WT	WT	WT,WT	TRUE		Negative		TRUE
1000 Genomes (Low Coverage)	HG02138.mapped.ILLUMINA.bwa.KHV.low_coverage.20130415	FALSE	FALSE	4	N/A			WT,WT	WT	WT	WT,WT	TRUE		Negative		TRUE
1000 Genomes (Low Coverage)	NA12775.mapped.ILLUMINA.bwa.CEU.low_coverage.20130415	FALSE	FALSE	4	N/A			WT,WT	WT	WT	WT,WT	TRUE		Negative		TRUE
1000 Genomes (Low Coverage)	NA21117.mapped.ILLUMINA.bwa.GIH.low_coverage.20130415	FALSE	FALSE	4	N/A			WT,WT	WT	WT	WT,WT	TRUE		Negative		TRUE
1000 Genomes (Low Coverage)	NA20517.mapped.ILLUMINA.bwa.TSI.low_coverage.20130415	FALSE	FALSE	4	N/A			WT,WT	WT	WT	WT,WT	TRUE		Negative		TRUE
1000 Genomes (Low Coverage)	HG02032.mapped.ILLUMINA.bwa.KHV.low_coverage.20130415	FALSE	FALSE	4	N/A			WT,WT	WT	WT	WT,WT	TRUE		Negative		TRUE
1000 Genomes (Low Coverage)	NA12890.mapped.ILLUMINA.bwa.CEU.low_coverage.20130415	FALSE	FALSE	4	N/A			WT,WT	WT	WT	WT,WT	TRUE		Negative		TRUE
1000 Genomes (Low Coverage)	NA18998.mapped.ILLUMINA.bwa.JPT.low_coverage.20130415	FALSE	FALSE	4	N/A			WT,WT	WT	WT	WT,WT	TRUE		Negative		TRUE
1000 Genomes (Low Coverage)	NA20508.mapped.ILLUMINA.bwa.TSI.low_coverage.20130415	FALSE	FALSE	4	N/A			WT,WT	WT	WT	WT,WT	TRUE		Negative		TRUE
1000 Genomes (Low Coverage)	NA12156.mapped.ILLUMINA.bwa.CEU.low_coverage.20120522	FALSE	FALSE	4	N/A			WT,WT	WT	WT	WT,WT	TRUE		Negative		TRUE
1000 Genomes (Low Coverage)	NA11994.mapped.ILLUMINA.bwa.CEU.low_coverage.20120522	FALSE	FALSE	4	N/A			WT,WT	WT	WT	WT,WT	TRUE		Negative		TRUE
1000 Genomes (Low Coverage)	HG00137.mapped.ILLUMINA.bwa.GBR.low_coverage.20120522	FALSE	FALSE	4	N/A			WT,WT	WT	WT	WT,WT	TRUE		Negative		TRUE
1000 Genomes (Low Coverage)	NA19066.mapped.ILLUMINA.bwa.JPT.low_coverage.20120522	FALSE	FALSE	4	N/A			WT,WT	WT	WT	WT,WT	TRUE		Negative		TRUE
1000 Genomes (Low Coverage)	NA18537.mapped.ILLUMINA.bwa.CHB.low_coverage.20120522							WT,WT	WT	WT	WT,WT	TRUE		Negative		TRUE
1000 Genomes (Low Coverage)	HG00232.mapped.ILLUMINA.bwa.GBR.low_coverage.20120522	FALSE	FALSE	4	N/A			WT,WT	WT	WT	WT,WT	TRUE		Negative		TRUE
1000 Genomes (Low Coverage)	HG00319.mapped.ILLUMINA.bwa.FIN.low_coverage.20120522	FALSE	FALSE	4	N/A			WT,WT	WT	WT	WT,WT	TRUE		Negative		TRUE
1000 Genomes (Low Coverage)	HG00449.mapped.ILLUMINA.bwa.CHS.low_coverage.20120522	FALSE	FALSE	4	N/A			WT,WT	WT	WT	WT,WT	TRUE		Negative		TRUE
1000 Genomes (Low Coverage)	NA19119.mapped.ILLUMINA.bwa.YRI.low_coverage.20120522	FALSE	FALSE	4	N/A			WT,WT	WT	WT	WT,WT	TRUE		Negative		TRUE
1000 Genomes (Low Coverage)	NA18971.mapped.ILLUMINA.bwa.JPT.low_coverage.20120522	FALSE	FALSE	4	N/A			WT,WT	WT	WT	WT,WT	TRUE		Negative		TRUE
1000 Genomes (Low Coverage)	NA11831.mapped.ILLUMINA.bwa.CEU.low_coverage.20120522	FALSE	FALSE	4	N/A			WT,WT	WT	WT	WT,WT	TRUE		Negative		TRUE
1000 Genomes (Low Coverage)	HG00327.mapped.ILLUMINA.bwa.FIN.low_coverage.20120522	TRUE	FALSE	4	N/A	c.1263del,D448H/c.1263del,D448H		c.1263del,c.1263del,D448H,D448H	WT	WT	WT,WT	FALSE		Negative
1000 Genomes (Low Coverage)	NA18976.mapped.ILLUMINA.bwa.JPT.low_coverage.20120522	FALSE	FALSE	4	N/A			WT,WT	WT	WT	WT,WT	TRUE		Negative		TRUE
1000 Genomes (Low Coverage)	NA18961.mapped.ILLUMINA.bwa.JPT.low_coverage.20120522	TRUE	FALSE	4	N/A	D448H/D448H		D448H,D448H	WT	WT	WT,WT	FALSE		Negative
1000 Genomes (Low Coverage)	HG00160.mapped.ILLUMINA.bwa.GBR.low_coverage.20120522	FALSE	FALSE	4	N/A			WT,WT	WT	WT	WT,WT	TRUE		Negative		TRUE
1000 Genomes (Low Coverage)	HG00342.mapped.ILLUMINA.bwa.FIN.low_coverage.20120522	FALSE	FALSE	4	N/A			WT,WT	WT	WT	WT,WT	TRUE		Negative		TRUE
1000 Genomes (Low Coverage)	NA18968.mapped.ILLUMINA.bwa.JPT.low_coverage.20120522	FALSE	FALSE	4	N/A			WT,WT	WT	WT	WT,WT	TRUE		Negative		TRUE
1000 Genomes (Low Coverage)	HG00315.mapped.ILLUMINA.bwa.FIN.low_coverage.20120522							WT,WT	WT	WT	WT,WT	TRUE		Negative		TRUE
1000 Genomes (Low Coverage)	NA18602.mapped.ILLUMINA.bwa.CHB.low_coverage.20120522	FALSE	FALSE	4	N/A			WT,WT	WT	WT	WT,WT	TRUE		Negative		TRUE
1000 Genomes (Low Coverage)	NA12249.mapped.ILLUMINA.bwa.CEU.low_coverage.20120522	FALSE	FALSE	4	N/A			WT,WT	WT	WT	WT,WT	TRUE		Negative		TRUE
1000 Genomes (Low Coverage)	NA19116.mapped.ILLUMINA.bwa.YRI.low_coverage.20120522	FALSE	FALSE	4	N/A			WT,WT	WT	WT	WT,WT	TRUE		Negative		TRUE
1000 Genomes (Low Coverage)	NA18522.mapped.ILLUMINA.bwa.YRI.low_coverage.20120522	FALSE	FALSE	4	N/A			WT,WT	WT	WT	WT,WT	TRUE		Negative		TRUE
1000 Genomes (Low Coverage)	NA11992.mapped.ILLUMINA.bwa.CEU.low_coverage.20120522	FALSE	FALSE	4	N/A			WT,WT	WT	WT	WT,WT	TRUE		Negative		TRUE
1000 Genomes (Low Coverage)	NA18975.mapped.ILLUMINA.bwa.JPT.low_coverage.20120522	FALSE	FALSE	4	N/A			WT,WT	WT	WT	WT,WT	TRUE		Negative		TRUE
1000 Genomes (Low Coverage)	NA11830.mapped.ILLUMINA.bwa.CEU.low_coverage.20120522	FALSE	FALSE	4	N/A			WT,WT	WT	WT	WT,WT	TRUE		Negative		TRUE
1000 Genomes (Low Coverage)	HG00542.mapped.ILLUMINA.bwa.CHS.low_coverage.20120522	TRUE	FALSE	4	N/A	A495P/A495P		A495P,A495P	WT	WT	WT,WT	FALSE		Negative
1000 Genomes (Low Coverage)	NA18504.mapped.ILLUMINA.bwa.YRI.low_coverage.20120522	FALSE	FALSE	4	N/A			WT,WT	WT	WT	WT,WT	TRUE		Negative		TRUE
1000 Genomes (Low Coverage)	HG00320.mapped.ILLUMINA.bwa.FIN.low_coverage.20120522	FALSE	FALSE	4	N/A			WT,WT	WT	WT	WT,WT	TRUE		Negative		TRUE
1000 Genomes (Low Coverage)	HG00336.mapped.ILLUMINA.bwa.FIN.low_coverage.20120522	FALSE	FALSE	4	N/A			WT,WT	WT	WT	WT,WT	TRUE		Negative		TRUE
1000 Genomes (Low Coverage)	HG00339.mapped.ILLUMINA.bwa.FIN.low_coverage.20120522							WT,WT	WT	WT	WT,WT	TRUE		Negative		TRUE
1000 Genomes (Low Coverage)	NA18974.mapped.ILLUMINA.bwa.JPT.low_coverage.20120522	FALSE	FALSE	4	N/A			WT,WT	WT	WT	WT,WT	TRUE		Negative		TRUE
1000 Genomes (Low Coverage)	NA20540.mapped.ILLUMINA.bwa.TSI.low_coverage.20120522	FALSE	FALSE	4	N/A			WT,WT	WT	WT	WT,WT	TRUE		Negative		TRUE
1000 Genomes (Low Coverage)	NA19204.mapped.ILLUMINA.bwa.YRI.low_coverage.20120522	FALSE	FALSE	4	N/A			WT,WT	WT	WT	WT,WT	TRUE		Negative		TRUE
1000 Genomes (Low Coverage)	NA18856.mapped.ILLUMINA.bwa.YRI.low_coverage.20120522	FALSE	FALSE	4	N/A			WT,WT	WT	WT	WT,WT	TRUE		Negative		TRUE
1000 Genomes (Low Coverage)	HG00321.mapped.ILLUMINA.bwa.FIN.low_coverage.20120522	FALSE	FALSE	4	N/A			WT,WT	WT	WT	WT,WT	TRUE		Negative		TRUE
1000 Genomes (Low Coverage)	HG00263.mapped.ILLUMINA.bwa.GBR.low_coverage.20120522	FALSE	FALSE	4	N/A			WT,WT	WT	WT	WT,WT	TRUE		Negative		TRUE
1000 Genomes (Low Coverage)	NA18609.mapped.ILLUMINA.bwa.CHB.low_coverage.20120522	FALSE	FALSE	4	N/A			WT,WT	WT	WT	WT,WT	TRUE		Negative		TRUE
1000 Genomes (Low Coverage)	HG00537.mapped.ILLUMINA.bwa.CHS.low_coverage.20120522							WT,WT	WT	WT	WT,WT	TRUE		Negative		TRUE
1000 Genomes (Low Coverage)	HG01082.mapped.ILLUMINA.bwa.PUR.low_coverage.20120522	FALSE	FALSE	4	N/A			WT,WT	WT	WT	WT,WT	TRUE		Negative		TRUE
1000 Genomes (Low Coverage)	NA12154.mapped.ILLUMINA.bwa.CEU.low_coverage.20120522	FALSE	FALSE	4	N/A			WT,WT	WT	WT	WT,WT	TRUE		Negative		TRUE
1000 Genomes (Low Coverage)	NA12155.mapped.ILLUMINA.bwa.CEU.low_coverage.20120522	FALSE	FALSE	4	N/A			WT,WT	WT	WT	WT,WT	TRUE		Negative		TRUE
1000 Genomes (Low Coverage)	NA19131.mapped.ILLUMINA.bwa.YRI.low_coverage.20120522	FALSE	FALSE	4	N/A			WT,WT	WT	WT	WT,WT	TRUE		Negative		TRUE
1000 Genomes (Low Coverage)	HG00879.mapped.ILLUMINA.bwa.CDX.low_coverage.20120522	FALSE	FALSE	4	N/A			WT,WT	WT	WT	WT,WT	TRUE		Negative		TRUE
1000 Genomes (Low Coverage)	NA07051.mapped.ILLUMINA.bwa.CEU.low_coverage.20120522	FALSE	FALSE	4	N/A			WT,WT	WT	WT	WT,WT	TRUE		Negative		TRUE
1000 Genomes (Low Coverage)	HG00343.mapped.ILLUMINA.bwa.FIN.low_coverage.20120522	FALSE	FALSE	4	N/A			WT,WT	WT	WT	WT,WT	TRUE		Negative		TRUE
1000 Genomes (Low Coverage)	HG00136.mapped.ILLUMINA.bwa.GBR.low_coverage.20120522	TRUE	FALSE	4	N/A	A495P/A495P		A495P,A495P	WT	WT	WT,WT	FALSE		Negative
1000 Genomes (Low Coverage)	NA18871.mapped.ILLUMINA.bwa.YRI.low_coverage.20120522	FALSE	FALSE	4	N/A			WT,WT	WT	WT	WT,WT	TRUE		Negative		TRUE
1000 Genomes (Low Coverage)	HG00531.mapped.ILLUMINA.bwa.CHS.low_coverage.20120522	FALSE	FALSE	4	N/A			WT,WT	WT	WT	WT,WT	TRUE		Negative		TRUE
1000 Genomes (Low Coverage)	NA18981.mapped.ILLUMINA.bwa.JPT.low_coverage.20120522	FALSE	FALSE	4	N/A			WT,WT	WT	WT	WT,WT	TRUE		Negative		TRUE
1000 Genomes (Low Coverage)	NA18530.mapped.ILLUMINA.bwa.CHB.low_coverage.20120522	FALSE	FALSE	4	N/A			WT,WT	WT	WT	WT,WT	TRUE		Negative		TRUE
1000 Genomes (Low Coverage)	HG00258.mapped.ILLUMINA.bwa.GBR.low_coverage.20120522	FALSE	FALSE	4	N/A			WT,WT	WT	WT	WT,WT	TRUE		Negative		TRUE
1000 Genomes (Low Coverage)	HG00436.mapped.ILLUMINA.bwa.CHS.low_coverage.20120522	TRUE	FALSE	4	N/A	D448H/D448H		D448H,D448H	WT	WT	WT,WT	FALSE		Negative
1000 Genomes (Low Coverage)	HG00524.mapped.ILLUMINA.bwa.CHS.low_coverage.20120522							WT,WT	WT	WT	WT,WT	TRUE		Negative		TRUE
1000 Genomes (Low Coverage)	NA18613.mapped.ILLUMINA.bwa.CHB.low_coverage.20120522	FALSE	FALSE	4	N/A			WT,WT	WT	WT	WT,WT	TRUE		Negative		TRUE
1000 Genomes (Low Coverage)	NA12813.mapped.ILLUMINA.bwa.CEU.low_coverage.20120522	FALSE	FALSE	4	N/A			WT,WT	WT	WT	WT,WT	TRUE		Negative		TRUE
1000 Genomes (Low Coverage)	NA19779.mapped.ILLUMINA.bwa.MXL.low_coverage.20120522	FALSE	FALSE	4	N/A			WT,WT	WT	WT	WT,WT	TRUE		Negative		TRUE
1000 Genomes (Low Coverage)	HG00318.mapped.ILLUMINA.bwa.FIN.low_coverage.20120522	FALSE	FALSE	4	N/A			WT,WT	WT	WT	WT,WT	TRUE		Negative		TRUE
1000 Genomes (Low Coverage)	NA20586.mapped.ILLUMINA.bwa.TSI.low_coverage.20120522							WT,WT	WT	WT	WT,WT	TRUE		Negative		TRUE
1000 Genomes (Low Coverage)	NA11995.mapped.ILLUMINA.bwa.CEU.low_coverage.20120522	FALSE	FALSE	4	N/A			WT,WT	WT	WT	WT,WT	TRUE		Negative		TRUE
1000 Genomes (Low Coverage)	NA18572.mapped.ILLUMINA.bwa.CHB.low_coverage.20120522	FALSE	FALSE	4	N/A			WT,WT	WT	WT	WT,WT	TRUE		Negative		TRUE
1000 Genomes (Low Coverage)	HG00344.mapped.ILLUMINA.bwa.FIN.low_coverage.20120522	FALSE	FALSE	4	N/A			WT,WT	WT	WT	WT,WT	TRUE		Negative		TRUE
1000 Genomes (Low Coverage)	NA12003.mapped.ILLUMINA.bwa.CEU.low_coverage.20120522	FALSE	FALSE	4	N/A			WT,WT	WT	WT	WT,WT	TRUE		Negative		TRUE
1000 Genomes (Low Coverage)	NA19152.mapped.ILLUMINA.bwa.YRI.low_coverage.20120522	FALSE	FALSE	4	N/A			WT,WT	WT	WT	WT,WT	TRUE		Negative		TRUE
1000 Genomes (Low Coverage)	NA20792.mapped.ILLUMINA.bwa.TSI.low_coverage.20120522	FALSE	FALSE	4	N/A			WT,WT	WT	WT	WT,WT	TRUE		Negative		TRUE
1000 Genomes (Low Coverage)	NA18867.mapped.ILLUMINA.bwa.YRI.low_coverage.20120522	FALSE	FALSE	4	N/A			WT,WT	WT	WT	WT,WT	TRUE		Negative		TRUE
1000 Genomes (Low Coverage)	NA06994.mapped.ILLUMINA.bwa.CEU.low_coverage.20120522	FALSE	FALSE	4	N/A			WT,WT	WT	WT	WT,WT	TRUE		Negative		TRUE
1000 Genomes (Low Coverage)	NA18611.mapped.ILLUMINA.bwa.CHB.low_coverage.20120522	FALSE	FALSE	4	N/A			WT,WT	WT	WT	WT,WT	TRUE		Negative		TRUE
1000 Genomes (Low Coverage)	HG00313.mapped.ILLUMINA.bwa.FIN.low_coverage.20120522	FALSE	FALSE	4	N/A			WT,WT	WT	WT	WT,WT	TRUE		Negative		TRUE
1000 Genomes (Low Coverage)	NA20502.mapped.ILLUMINA.bwa.TSI.low_coverage.20120522	FALSE	FALSE	4	N/A			WT,WT	WT	WT	WT,WT	TRUE		Negative		TRUE
1000 Genomes (Low Coverage)	NA20769.mapped.ILLUMINA.bwa.TSI.low_coverage.20120522	FALSE	FALSE	4	N/A			WT,WT	WT	WT	WT,WT	TRUE		Negative		TRUE
1000 Genomes (Low Coverage)	NA18964.mapped.ILLUMINA.bwa.JPT.low_coverage.20120522	FALSE	FALSE	4	N/A			WT,WT	WT	WT	WT,WT	TRUE		Negative		TRUE
1000 Genomes (Low Coverage)	NA19005.mapped.ILLUMINA.bwa.JPT.low_coverage.20120522	FALSE	FALSE	4	N/A			WT,WT	WT	WT	WT,WT	TRUE		Negative		TRUE
1000 Genomes (Low Coverage)	NA18853.mapped.ILLUMINA.bwa.YRI.low_coverage.20120522	FALSE	FALSE	4	N/A			WT,WT	WT	WT	WT,WT	TRUE		Negative		TRUE
1000 Genomes (Low Coverage)	NA18912.mapped.ILLUMINA.bwa.YRI.low_coverage.20120522	FALSE	FALSE	4	N/A			WT,WT	WT	WT	WT,WT	TRUE		Negative		TRUE
1000 Genomes (Low Coverage)	NA18498.mapped.ILLUMINA.bwa.YRI.low_coverage.20120522	FALSE	FALSE	4	N/A			WT,WT	WT	WT	WT,WT	TRUE		Negative		TRUE
1000 Genomes (Low Coverage)	HG00116.mapped.ILLUMINA.bwa.GBR.low_coverage.20120522	FALSE	FALSE	4	N/A			WT,WT	WT	WT	WT,WT	TRUE		Negative		TRUE
1000 Genomes (Low Coverage)	NA18534.mapped.ILLUMINA.bwa.CHB.low_coverage.20120522	FALSE	FALSE	4	N/A			WT,WT	WT	WT	WT,WT	TRUE		Negative		TRUE
1000 Genomes (Low Coverage)	NA20802.mapped.ILLUMINA.bwa.TSI.low_coverage.20120522	FALSE	FALSE	4	N/A			WT,WT	WT	WT	WT,WT	TRUE		Negative		TRUE
1000 Genomes (Low Coverage)	NA19160.mapped.ILLUMINA.bwa.YRI.low_coverage.20120522	FALSE	FALSE	4	N/A			WT,WT	WT	WT	WT,WT	TRUE		Negative		TRUE
1000 Genomes (Low Coverage)	NA19200.mapped.ILLUMINA.bwa.YRI.low_coverage.20120522	FALSE	FALSE	4	N/A			WT,WT	WT	WT	WT,WT	TRUE		Negative		TRUE
1000 Genomes (Low Coverage)	HG00338.mapped.ILLUMINA.bwa.FIN.low_coverage.20120522	FALSE	FALSE	4	N/A			WT,WT	WT	WT	WT,WT	TRUE		Negative		TRUE
1000 Genomes (Low Coverage)	NA19171.mapped.ILLUMINA.bwa.YRI.low_coverage.20120522	FALSE	FALSE	7	N/A			WT,WT	WT	WT	WT,WT	TRUE		Negative		TRUE
1000 Genomes (Low Coverage)	NA18960.mapped.ILLUMINA.bwa.JPT.low_coverage.20120522	FALSE	FALSE	4	N/A			WT,WT	WT	WT	WT,WT	TRUE		Negative		TRUE
1000 Genomes (Low Coverage)	NA20796.mapped.ILLUMINA.bwa.TSI.low_coverage.20120522	FALSE	FALSE	4	N/A			WT,WT	WT	WT	WT,WT	TRUE		Negative		TRUE
1000 Genomes (Low Coverage)	NA20800.mapped.ILLUMINA.bwa.TSI.low_coverage.20120522	FALSE	FALSE	4	N/A			WT,WT	WT	WT	WT,WT	TRUE		Negative		TRUE
1000 Genomes (Low Coverage)	NA12414.mapped.ILLUMINA.bwa.CEU.low_coverage.20120522	FALSE	FALSE	4	N/A			WT,WT	WT	WT	WT,WT	TRUE		Negative		TRUE
1000 Genomes (Low Coverage)	NA20582.mapped.ILLUMINA.bwa.TSI.low_coverage.20120522	FALSE	FALSE	4	N/A			WT,WT	WT	WT	WT,WT	TRUE		Negative		TRUE
1000 Genomes (Low Coverage)	HG00513.mapped.ILLUMINA.bwa.CHS.low_coverage.20120522	FALSE	FALSE	4	N/A			WT,WT	WT	WT	WT,WT	TRUE		Negative		TRUE
1000 Genomes (Low Coverage)	NA18507.mapped.ILLUMINA.bwa.YRI.low_coverage.20120522	FALSE	FALSE	4	N/A			WT,WT	WT	WT	WT,WT	TRUE		Negative		TRUE
1000 Genomes (Low Coverage)	HG00323.mapped.ILLUMINA.bwa.FIN.low_coverage.20120522	FALSE	FALSE	4	N/A			WT,WT	WT	WT	WT,WT	TRUE		Negative		TRUE
1000 Genomes (Low Coverage)	HG00864.mapped.ILLUMINA.bwa.CDX.low_coverage.20120522	FALSE	FALSE	4	N/A			WT,WT	WT	WT	WT,WT	TRUE		Negative		TRUE
1000 Genomes (Low Coverage)	HG00159.mapped.ILLUMINA.bwa.GBR.low_coverage.20120522	FALSE	FALSE	4	N/A			WT,WT	WT	WT	WT,WT	TRUE		Negative		TRUE
1000 Genomes (Low Coverage)	HG00125.mapped.ILLUMINA.bwa.GBR.low_coverage.20120522							WT,WT	WT	WT	WT,WT	TRUE		Negative		TRUE
1000 Genomes (Low Coverage)	NA20760.mapped.ILLUMINA.bwa.TSI.low_coverage.20120522	FALSE	FALSE	4	N/A			WT,WT	WT	WT	WT,WT	TRUE		Negative		TRUE
1000 Genomes (Low Coverage)	NA19834.mapped.ILLUMINA.bwa.ASW.low_coverage.20120522	FALSE	FALSE	7	N/A			WT,WT	WT	WT	WT,WT	TRUE		Negative		TRUE
1000 Genomes (Low Coverage)	HG01680.mapped.ILLUMINA.bwa.IBS.low_coverage.20120522	FALSE	FALSE	4	N/A			WT,WT	WT	WT	WT,WT	TRUE		Negative		TRUE
1000 Genomes (Low Coverage)	HG00698.mapped.ILLUMINA.bwa.CHS.low_coverage.20120522	FALSE	FALSE	4	N/A			WT,WT	WT	WT	WT,WT	TRUE		Negative		TRUE
1000 Genomes (Low Coverage)	HG02058.mapped.ILLUMINA.bwa.KHV.low_coverage.20120522	FALSE	FALSE	4	N/A			WT,WT	WT	WT	WT,WT	TRUE		Negative		TRUE
1000 Genomes (Low Coverage)	HG02064.mapped.ILLUMINA.bwa.KHV.low_coverage.20120522	FALSE	FALSE	4	N/A			WT,WT	WT	WT	WT,WT	TRUE		Negative		TRUE
1000 Genomes (Low Coverage)	NA19448.mapped.ILLUMINA.bwa.LWK.low_coverage.20120522	FALSE	FALSE	4	N/A			WT,WT	WT	WT	WT,WT	TRUE		Negative		TRUE
1000 Genomes (Low Coverage)	HG01305.mapped.ILLUMINA.bwa.PUR.low_coverage.20130415	FALSE	FALSE	4	N/A			WT,WT	WT	WT	WT,WT	TRUE		Negative		TRUE
1000 Genomes (Low Coverage)	HG02465.mapped.ILLUMINA.bwa.GWD.low_coverage.20130415							WT,WT	WT	WT	WT,WT	TRUE		Negative		TRUE
1000 Genomes (Low Coverage)	HG04070.mapped.ILLUMINA.bwa.ITU.low_coverage.20130415							WT,WT	WT	WT	WT,WT	TRUE		Negative		TRUE
1000 Genomes (Low Coverage)	HG00261.mapped.ILLUMINA.bwa.GBR.low_coverage.20130415	FALSE	FALSE	4	N/A			WT,WT	WT	WT	WT,WT	TRUE		Negative		TRUE
1000 Genomes (Low Coverage)	HG04222.mapped.ILLUMINA.bwa.ITU.low_coverage.20130415							WT,WT	WT	WT	WT,WT	TRUE		Negative		TRUE
1000 Genomes (Low Coverage)	NA19153.mapped.ILLUMINA.bwa.YRI.low_coverage.20130415	FALSE	FALSE	4	N/A			WT,WT	WT	WT	WT,WT	TRUE		Negative		TRUE
1000 Genomes (Low Coverage)	HG00107.mapped.ILLUMINA.bwa.GBR.low_coverage.20130415	FALSE	FALSE	4	N/A			WT,WT	WT	WT	WT,WT	TRUE		Negative		TRUE
1000 Genomes (Low Coverage)	NA20519.mapped.ILLUMINA.bwa.TSI.low_coverage.20130415	FALSE	FALSE	4	N/A			WT,WT	WT	WT	WT,WT	TRUE		Negative		TRUE
1000 Genomes (Low Coverage)	NA18620.mapped.ILLUMINA.bwa.CHB.low_coverage.20130415							WT,WT	WT	WT	WT,WT	TRUE		Negative		TRUE
1000 Genomes (Low Coverage)	NA19146.mapped.ILLUMINA.bwa.YRI.low_coverage.20130415	FALSE	FALSE	4	N/A			WT,WT	WT	WT	WT,WT	TRUE		Negative		TRUE
1000 Genomes (Low Coverage)	HG03111.mapped.ILLUMINA.bwa.ESN.low_coverage.20130415	FALSE	FALSE	4	N/A			WT,WT	WT	WT	WT,WT	TRUE		Negative		TRUE
1000 Genomes (Low Coverage)	HG00557.mapped.ILLUMINA.bwa.CHS.low_coverage.20130415							WT,WT	WT	WT	WT,WT	TRUE		Negative		TRUE
1000 Genomes (Low Coverage)	NA18555.mapped.ILLUMINA.bwa.CHB.low_coverage.20130415	FALSE	FALSE	4	N/A			WT,WT	WT	WT	WT,WT	TRUE		Negative		TRUE
1000 Genomes (Low Coverage)	NA20320.mapped.ILLUMINA.bwa.ASW.low_coverage.20130415							WT,WT	WT	WT	WT,WT	TRUE		Negative		TRUE
1000 Genomes (Low Coverage)	HG01556.mapped.ILLUMINA.bwa.CLM.low_coverage.20130415							WT,WT	WT	WT	WT,WT	TRUE		Negative		TRUE
1000 Genomes (Low Coverage)	NA18640.mapped.ILLUMINA.bwa.CHB.low_coverage.20130415	FALSE	FALSE	4	N/A			WT,WT	WT	WT	WT,WT	TRUE		Negative		TRUE
1000 Genomes (Low Coverage)	NA19752.mapped.ILLUMINA.bwa.MXL.low_coverage.20130415	FALSE	FALSE	4	N/A			WT,WT	WT	WT	WT,WT	TRUE		Negative		TRUE
1000 Genomes (Low Coverage)	HG03600.mapped.ILLUMINA.bwa.BEB.low_coverage.20130415	FALSE	FALSE	4	N/A			WT,WT	WT	WT	WT,WT	TRUE		Negative		TRUE
1000 Genomes (Low Coverage)	HG03372.mapped.ILLUMINA.bwa.ESN.low_coverage.20130415	FALSE	FALSE	4	N/A			WT,WT	WT	WT	WT,WT	TRUE		Negative		TRUE
1000 Genomes (Low Coverage)	HG02271.mapped.ILLUMINA.bwa.PEL.low_coverage.20130415	FALSE	FALSE	4	N/A			WT,WT	WT	WT	WT,WT	TRUE		Negative		TRUE
1000 Genomes (Low Coverage)	HG00446.mapped.ILLUMINA.bwa.CHS.low_coverage.20130415	FALSE	FALSE	4	N/A			WT,WT	WT	WT	WT,WT	TRUE		Negative		TRUE
1000 Genomes (Low Coverage)	HG01104.mapped.ILLUMINA.bwa.PUR.low_coverage.20130415	FALSE	FALSE	4	N/A			WT,WT	WT	WT	WT,WT	TRUE		Negative		TRUE
1000 Genomes (Low Coverage)	HG03086.mapped.ILLUMINA.bwa.MSL.low_coverage.20130415	FALSE	FALSE	4	N/A			WT,WT	WT	WT	WT,WT	TRUE		Negative		TRUE
1000 Genomes (Low Coverage)	NA18564.mapped.ILLUMINA.bwa.CHB.low_coverage.20130415	FALSE	FALSE	4	N/A			WT,WT	WT	WT	WT,WT	TRUE		Negative		TRUE
1000 Genomes (Low Coverage)	HG01882.mapped.ILLUMINA.bwa.ACB.low_coverage.20130415	FALSE	FALSE	6	N/A			WT,WT	WT	WT	WT,WT	TRUE		Negative		TRUE
1000 Genomes (Low Coverage)	NA18858.mapped.ILLUMINA.bwa.YRI.low_coverage.20130415	FALSE	FALSE	4	N/A			WT,WT	WT	WT	WT,WT	TRUE		Negative		TRUE
1000 Genomes (Low Coverage)	HG01413.mapped.ILLUMINA.bwa.PUR.low_coverage.20130415							WT,WT	WT	WT	WT,WT	TRUE		Negative		TRUE
1000 Genomes (Low Coverage)	NA19011.mapped.ILLUMINA.bwa.JPT.low_coverage.20130415	FALSE	FALSE	4	N/A			WT,WT	WT	WT	WT,WT	TRUE		Negative		TRUE
1000 Genomes (Low Coverage)	HG01344.mapped.ILLUMINA.bwa.CLM.low_coverage.20130415	FALSE	FALSE	4	N/A			WT,WT	WT	WT	WT,WT	TRUE		Negative		TRUE
1000 Genomes (Low Coverage)	NA18526.mapped.ILLUMINA.bwa.CHB.low_coverage.20130415	FALSE	FALSE	4	N/A			WT,WT	WT	WT	WT,WT	TRUE		Negative		TRUE
1000 Genomes (Low Coverage)	HG03229.mapped.ILLUMINA.bwa.PJL.low_coverage.20130415							WT,WT	WT	WT	WT,WT	TRUE		Negative		TRUE
1000 Genomes (Low Coverage)	HG00234.mapped.ILLUMINA.bwa.GBR.low_coverage.20130415	FALSE	FALSE	4	N/A			WT,WT	WT	WT	WT,WT	TRUE		Negative		TRUE
1000 Genomes (Low Coverage)	HG04076.mapped.ILLUMINA.bwa.ITU.low_coverage.20130415							WT,WT	WT	WT	WT,WT	TRUE		Negative		TRUE
1000 Genomes (Low Coverage)	NA18559.mapped.ILLUMINA.bwa.CHB.low_coverage.20130415							WT,WT	WT	WT	WT,WT	TRUE		Negative		TRUE
1000 Genomes (Low Coverage)	NA18632.mapped.ILLUMINA.bwa.CHB.low_coverage.20130415	FALSE	FALSE	4	N/A			WT,WT	WT	WT	WT,WT	TRUE		Negative		TRUE
1000 Genomes (Low Coverage)	NA21133.mapped.ILLUMINA.bwa.GIH.low_coverage.20130415	FALSE	FALSE	3	FALSE			WT,WT	WT	WT	WT,WT	TRUE		Negative		TRUE
1000 Genomes (Low Coverage)	NA12043.mapped.ILLUMINA.bwa.CEU.low_coverage.20130415	FALSE	FALSE	4	N/A			WT,WT	WT	WT	WT,WT	TRUE		Negative		TRUE
1000 Genomes (Low Coverage)	NA19185.mapped.ILLUMINA.bwa.YRI.low_coverage.20130415	FALSE	FALSE	4	N/A			WT,WT	WT	WT	WT,WT	TRUE		Negative		TRUE
1000 Genomes (Low Coverage)	NA20772.mapped.ILLUMINA.bwa.TSI.low_coverage.20130415	FALSE	FALSE	4	N/A			WT,WT	WT	WT	WT,WT	TRUE		Negative		TRUE
1000 Genomes (Low Coverage)	HG03917.mapped.ILLUMINA.bwa.BEB.low_coverage.20130415	FALSE	FALSE	4	N/A			WT,WT	WT	WT	WT,WT	TRUE		Negative		TRUE
1000 Genomes (Low Coverage)	NA19310.mapped.ILLUMINA.bwa.LWK.low_coverage.20130415	FALSE	FALSE	4	N/A			WT,WT	WT	WT	WT,WT	TRUE		Negative		TRUE
1000 Genomes (Low Coverage)	HG00141.mapped.ILLUMINA.bwa.GBR.low_coverage.20130415	FALSE	FALSE	4	N/A			WT,WT	WT	WT	WT,WT	TRUE		Negative		TRUE
1000 Genomes (Low Coverage)	HG02484.mapped.ILLUMINA.bwa.ACB.low_coverage.20130415	FALSE	FALSE	4	N/A		c.1093G>A(p.Glu365Lys)	c.1093G>A(p.Glu365Lys),WT	WT	WT	WT,WT	FALSE		Negative
1000 Genomes (Low Coverage)	HG02502.mapped.ILLUMINA.bwa.ACB.low_coverage.20130415							WT,WT	WT	WT	WT,WT	TRUE		Negative		TRUE
1000 Genomes (Low Coverage)	HG02003.mapped.ILLUMINA.bwa.PEL.low_coverage.20130415	FALSE	FALSE	4	N/A			WT,WT	WT	WT	WT,WT	TRUE		Negative		TRUE
1000 Genomes (Low Coverage)	HG03774.mapped.ILLUMINA.bwa.ITU.low_coverage.20130415							WT,WT	WT	WT	WT,WT	TRUE		Negative		TRUE
1000 Genomes (Low Coverage)	HG00256.mapped.ILLUMINA.bwa.GBR.low_coverage.20130415	FALSE	FALSE	4	N/A			WT,WT	WT	WT	WT,WT	TRUE		Negative		TRUE
1000 Genomes (Low Coverage)	NA20814.mapped.ILLUMINA.bwa.TSI.low_coverage.20130415	FALSE	FALSE	4	N/A			WT,WT	WT	WT	WT,WT	TRUE		Negative		TRUE
1000 Genomes (Low Coverage)	NA18642.mapped.ILLUMINA.bwa.CHB.low_coverage.20130415	FALSE	FALSE	4	N/A			WT,WT	WT	WT	WT,WT	TRUE		Negative		TRUE
1000 Genomes (Low Coverage)	HG00140.mapped.ILLUMINA.bwa.GBR.low_coverage.20130415	FALSE	FALSE	4	N/A			WT,WT	WT	WT	WT,WT	TRUE		Negative		TRUE
1000 Genomes (Low Coverage)	HG02259.mapped.ILLUMINA.bwa.PEL.low_coverage.20130415	FALSE	FALSE	4	N/A			WT,WT	WT	WT	WT,WT	TRUE		Negative		TRUE
1000 Genomes (Low Coverage)	HG01767.mapped.ILLUMINA.bwa.IBS.low_coverage.20130415							WT,WT	WT	WT	WT,WT	TRUE		Negative		TRUE
1000 Genomes (Low Coverage)	NA18740.mapped.ILLUMINA.bwa.CHB.low_coverage.20130415	FALSE	FALSE	4	N/A			WT,WT	WT	WT	WT,WT	TRUE		Negative		TRUE
1000 Genomes (Low Coverage)	NA20810.mapped.ILLUMINA.bwa.TSI.low_coverage.20130415	FALSE	FALSE	4	N/A			WT,WT	WT	WT	WT,WT	TRUE		Negative		TRUE
1000 Genomes (Low Coverage)	NA20412.mapped.ILLUMINA.bwa.ASW.low_coverage.20130415	FALSE	FALSE	4	N/A			WT,WT	WT	WT	WT,WT	TRUE		Negative		TRUE
1000 Genomes (Low Coverage)	NA12777.mapped.ILLUMINA.bwa.CEU.low_coverage.20130415	FALSE	FALSE	4	N/A			WT,WT	WT	WT	WT,WT	TRUE		Negative		TRUE
1000 Genomes (Low Coverage)	HG03985.mapped.ILLUMINA.bwa.STU.low_coverage.20130415	FALSE	FALSE	4	N/A			WT,WT	WT	WT	WT,WT	TRUE		Negative		TRUE
1000 Genomes (Low Coverage)	HG04209.mapped.ILLUMINA.bwa.ITU.low_coverage.20130415							WT,WT	WT	WT	WT,WT	TRUE		Negative		TRUE
1000 Genomes (Low Coverage)	NA20512.mapped.ILLUMINA.bwa.TSI.low_coverage.20130415	FALSE	FALSE	4	N/A			WT,WT	WT	WT	WT,WT	TRUE		Negative		TRUE
1000 Genomes (Low Coverage)	HG00766.mapped.ILLUMINA.bwa.CDX.low_coverage.20130415	FALSE	FALSE	4	N/A			WT,WT	WT	WT	WT,WT	TRUE		Negative		TRUE
1000 Genomes (Low Coverage)	HG02105.mapped.ILLUMINA.bwa.PEL.low_coverage.20130415	FALSE	FALSE	4	N/A			WT,WT	WT	WT	WT,WT	TRUE		Negative		TRUE
1000 Genomes (Low Coverage)	NA21111.mapped.ILLUMINA.bwa.GIH.low_coverage.20130415	FALSE	FALSE	4	N/A			WT,WT	WT	WT	WT,WT	TRUE		Negative		TRUE
1000 Genomes (Low Coverage)	HG04141.mapped.ILLUMINA.bwa.BEB.low_coverage.20130415	FALSE	FALSE	4	N/A			WT,WT	WT	WT	WT,WT	TRUE		Negative		TRUE
1000 Genomes (Low Coverage)	HG04227.mapped.ILLUMINA.bwa.STU.low_coverage.20130415							WT,WT	WT	WT	WT,WT	TRUE		Negative		TRUE
1000 Genomes (Low Coverage)	HG02277.mapped.ILLUMINA.bwa.PEL.low_coverage.20130415	FALSE	FALSE	4	N/A			WT,WT	WT	WT	WT,WT	TRUE		Negative		TRUE
1000 Genomes (Low Coverage)	HG04056.mapped.ILLUMINA.bwa.ITU.low_coverage.20130415	FALSE	FALSE	4	N/A			WT,WT	WT	WT	WT,WT	TRUE		Negative		TRUE
1000 Genomes (Low Coverage)	HG03112.mapped.ILLUMINA.bwa.ESN.low_coverage.20130415	FALSE	FALSE	4	N/A			WT,WT	WT	WT	WT,WT	TRUE		Negative		TRUE
1000 Genomes (Low Coverage)	NA19794.mapped.ILLUMINA.bwa.MXL.low_coverage.20130415	FALSE	FALSE	4	N/A			WT,WT	WT	WT	WT,WT	TRUE		Negative		TRUE
1000 Genomes (Low Coverage)	HG04158.mapped.ILLUMINA.bwa.BEB.low_coverage.20130415	FALSE	FALSE	4	N/A			WT,WT	WT	WT	WT,WT	TRUE		Negative		TRUE
1000 Genomes (Low Coverage)	HG00099.mapped.ILLUMINA.bwa.GBR.low_coverage.20130415	FALSE	FALSE	4	N/A			WT,WT	WT	WT	WT,WT	TRUE		Negative		TRUE
1000 Genomes (Low Coverage)	HG00742.mapped.ILLUMINA.bwa.PUR.low_coverage.20130415	FALSE	FALSE	4	N/A			WT,WT	WT	WT	WT,WT	TRUE		Negative		TRUE
1000 Genomes (Low Coverage)	HG03922.mapped.ILLUMINA.bwa.BEB.low_coverage.20130415	FALSE	FALSE	4	N/A			WT,WT	WT	WT	WT,WT	TRUE		Negative		TRUE
1000 Genomes (Low Coverage)	HG01369.mapped.ILLUMINA.bwa.CLM.low_coverage.20130415	FALSE	FALSE	4	N/A			WT,WT	WT	WT	WT,WT	TRUE		Negative		TRUE
1000 Genomes (Low Coverage)	HG04235.mapped.ILLUMINA.bwa.ITU.low_coverage.20130415							WT,WT	WT	WT	WT,WT	TRUE		Negative		TRUE
1000 Genomes (Low Coverage)	NA18528.mapped.ILLUMINA.bwa.CHB.low_coverage.20130415	FALSE	FALSE	4	N/A			WT,WT	WT	WT	WT,WT	TRUE		Negative		TRUE
1000 Genomes (Low Coverage)	NA19923.mapped.ILLUMINA.bwa.ASW.low_coverage.20130415	FALSE	FALSE	4	N/A			WT,WT	WT	WT	WT,WT	TRUE		Negative		TRUE
1000 Genomes (Low Coverage)	HG02508.mapped.ILLUMINA.bwa.ACB.low_coverage.20130415	FALSE	FALSE	4	N/A			WT,WT	WT	WT	WT,WT	TRUE		Negative		TRUE
1000 Genomes (Low Coverage)	HG00139.mapped.ILLUMINA.bwa.GBR.low_coverage.20130415	FALSE	FALSE	4	N/A			WT,WT	WT	WT	WT,WT	TRUE		Negative		TRUE
1000 Genomes (Low Coverage)	NA12234.mapped.ILLUMINA.bwa.CEU.low_coverage.20130415	FALSE	FALSE	4	N/A			WT,WT	WT	WT	WT,WT	TRUE		Negative		TRUE
1000 Genomes (Low Coverage)	HG00110.mapped.ILLUMINA.bwa.GBR.low_coverage.20130415	FALSE	FALSE	4	N/A			WT,WT	WT	WT	WT,WT	TRUE		Negative		TRUE
1000 Genomes (Low Coverage)	NA12828.mapped.ILLUMINA.bwa.CEU.low_coverage.20130415	FALSE	FALSE	4	N/A			WT,WT	WT	WT	WT,WT	TRUE		Negative		TRUE
1000 Genomes (Low Coverage)	NA19320.mapped.ILLUMINA.bwa.LWK.low_coverage.20130415	FALSE	FALSE	4	N/A			WT,WT	WT	WT	WT,WT	TRUE		Negative		TRUE
1000 Genomes (Low Coverage)	NA19209.mapped.ILLUMINA.bwa.YRI.low_coverage.20130415	FALSE	FALSE	4	N/A			WT,WT	WT	WT	WT,WT	TRUE		Negative		TRUE
1000 Genomes (Low Coverage)	HG01768.mapped.ILLUMINA.bwa.IBS.low_coverage.20130415	FALSE	FALSE	4	N/A			WT,WT	WT	WT	WT,WT	TRUE		Negative		TRUE
1000 Genomes (Low Coverage)	NA12872.mapped.ILLUMINA.bwa.CEU.low_coverage.20130415	FALSE	FALSE	4	N/A			WT,WT	WT	WT	WT,WT	TRUE		Negative		TRUE
1000 Genomes (Low Coverage)	NA21105.mapped.ILLUMINA.bwa.GIH.low_coverage.20130415	FALSE	FALSE	4	N/A			WT,WT	WT	WT	WT,WT	TRUE		Negative		TRUE
1000 Genomes (Low Coverage)	HG01392.mapped.ILLUMINA.bwa.PUR.low_coverage.20130415							WT,WT	WT	WT	WT,WT	TRUE		Negative		TRUE
1000 Genomes (Low Coverage)	HG04106.mapped.ILLUMINA.bwa.STU.low_coverage.20130415							WT,WT	WT	WT	WT,WT	TRUE		Negative		TRUE
1000 Genomes (Low Coverage)	HG01393.mapped.ILLUMINA.bwa.PUR.low_coverage.20130415	FALSE	FALSE	6	N/A			WT,WT	WT	WT	WT,WT	TRUE		Negative		TRUE
1000 Genomes (Low Coverage)	HG04229.mapped.ILLUMINA.bwa.STU.low_coverage.20130415							WT,WT	WT	WT	WT,WT	TRUE		Negative		TRUE
1000 Genomes (Low Coverage)	HG04100.mapped.ILLUMINA.bwa.STU.low_coverage.20130415							WT,WT	WT	WT	WT,WT	TRUE		Negative		TRUE
1000 Genomes (Low Coverage)	HG03684.mapped.ILLUMINA.bwa.STU.low_coverage.20130415	FALSE	FALSE	4	N/A			WT,WT	WT	WT	WT,WT	TRUE		Negative		TRUE
1000 Genomes (Low Coverage)	NA12827.mapped.ILLUMINA.bwa.CEU.low_coverage.20130415	FALSE	FALSE	4	N/A			WT,WT	WT	WT	WT,WT	TRUE		Negative		TRUE
1000 Genomes (Low Coverage)	NA18566.mapped.ILLUMINA.bwa.CHB.low_coverage.20130415							WT,WT	WT	WT	WT,WT	TRUE		Negative		TRUE
1000 Genomes (Low Coverage)	HG03313.mapped.ILLUMINA.bwa.ESN.low_coverage.20130415	FALSE	FALSE	4	N/A			WT,WT	WT	WT	WT,WT	TRUE		Negative		TRUE
1000 Genomes (Low Coverage)	HG00358.mapped.ILLUMINA.bwa.FIN.low_coverage.20130415	FALSE	FALSE	4	N/A			WT,WT	WT	WT	WT,WT	TRUE		Negative		TRUE
1000 Genomes (Low Coverage)	HG00257.mapped.ILLUMINA.bwa.GBR.low_coverage.20130415	FALSE	FALSE	4	N/A			WT,WT	WT	WT	WT,WT	TRUE		Negative		TRUE
1000 Genomes (Low Coverage)	HG04188.mapped.ILLUMINA.bwa.BEB.low_coverage.20130415	FALSE	FALSE	4	N/A			WT,WT	WT	WT	WT,WT	TRUE		Negative		TRUE
1000 Genomes (Low Coverage)	NA12046.mapped.ILLUMINA.bwa.CEU.low_coverage.20130415	FALSE	FALSE	4	N/A			WT,WT	WT	WT	WT,WT	TRUE		Negative		TRUE
1000 Genomes (Low Coverage)	NA18623.mapped.ILLUMINA.bwa.CHB.low_coverage.20130415	FALSE	FALSE	4	N/A			WT,WT	WT	WT	WT,WT	TRUE		Negative		TRUE
1000 Genomes (Low Coverage)	HG00689.mapped.ILLUMINA.bwa.CHS.low_coverage.20120522	FALSE	FALSE	4	N/A			WT,WT	WT	WT	WT,WT	TRUE		Negative		TRUE
1000 Genomes (Low Coverage)	HG01850.mapped.ILLUMINA.bwa.KHV.low_coverage.20120522							WT,WT	WT	WT	WT,WT	TRUE		Negative		TRUE
1000 Genomes (Low Coverage)	HG01503.mapped.ILLUMINA.bwa.IBS.low_coverage.20120522	FALSE	FALSE	4	N/A			WT,WT	WT	WT	WT,WT	TRUE		Negative		TRUE
1000 Genomes (Low Coverage)	NA19749.mapped.ILLUMINA.bwa.MXL.low_coverage.20120522	FALSE	FALSE	4	N/A			WT,WT	WT	WT	WT,WT	TRUE		Negative		TRUE
1000 Genomes (Low Coverage)	HG01872.mapped.ILLUMINA.bwa.KHV.low_coverage.20120522							WT,WT	WT	WT	WT,WT	TRUE		Negative		TRUE
1000 Genomes (Low Coverage)	HG02095.mapped.ILLUMINA.bwa.ACB.low_coverage.20120522	FALSE	FALSE	4	N/A			WT,WT	WT	WT	WT,WT	TRUE		Negative		TRUE
1000 Genomes (Low Coverage)	HG01197.mapped.ILLUMINA.bwa.PUR.low_coverage.20120522	FALSE	FALSE	4	N/A			WT,WT	WT	WT	WT,WT	TRUE		Negative		TRUE
1000 Genomes (Low Coverage)	HG01060.mapped.ILLUMINA.bwa.PUR.low_coverage.20120522							WT,WT	WT	WT	WT,WT	TRUE		Negative		TRUE
1000 Genomes (Low Coverage)	HG01840.mapped.ILLUMINA.bwa.KHV.low_coverage.20120522							WT,WT	WT	WT	WT,WT	TRUE		Negative		TRUE
1000 Genomes (Low Coverage)	HG00736.mapped.ILLUMINA.bwa.PUR.low_coverage.20120522	FALSE	FALSE	4	N/A			WT,WT	WT	WT	WT,WT	TRUE		Negative		TRUE
1000 Genomes (Low Coverage)	HG01804.mapped.ILLUMINA.bwa.CDX.low_coverage.20120522	FALSE	FALSE	4	N/A			WT,WT	WT	WT	WT,WT	TRUE		Negative		TRUE
1000 Genomes (Low Coverage)	NA19445.mapped.ILLUMINA.bwa.LWK.low_coverage.20120522							WT,WT	WT	WT	WT,WT	TRUE		Negative		TRUE
1000 Genomes (Low Coverage)	HG01110.mapped.ILLUMINA.bwa.PUR.low_coverage.20120522	FALSE	FALSE	4	N/A			WT,WT	WT	WT	WT,WT	TRUE		Negative		TRUE
1000 Genomes (Low Coverage)	HG02181.mapped.ILLUMINA.bwa.CDX.low_coverage.20120522	FALSE	FALSE	4	N/A			WT,WT	WT	WT	WT,WT	TRUE		Negative		TRUE
1000 Genomes (Low Coverage)	NA19002.mapped.ILLUMINA.bwa.JPT.low_coverage.20120522							WT,WT	WT	WT	WT,WT	TRUE		Negative		TRUE
1000 Genomes (Low Coverage)	HG01878.mapped.ILLUMINA.bwa.KHV.low_coverage.20120522	FALSE	FALSE	4	N/A			WT,WT	WT	WT	WT,WT	TRUE		Negative		TRUE
1000 Genomes (Low Coverage)	HG00708.mapped.ILLUMINA.bwa.CHS.low_coverage.20120522							WT,WT	WT	WT	WT,WT	TRUE		Negative		TRUE
1000 Genomes (Low Coverage)	HG01992.mapped.ILLUMINA.bwa.PEL.low_coverage.20120522							WT,WT	WT	WT	WT,WT	TRUE		Negative		TRUE
1000 Genomes (Low Coverage)	NA19449.mapped.ILLUMINA.bwa.LWK.low_coverage.20120522	FALSE	FALSE	4	N/A			WT,WT	WT	WT	WT,WT	TRUE		Negative		TRUE
1000 Genomes (Low Coverage)	HG00103.mapped.ILLUMINA.bwa.GBR.low_coverage.20120522	FALSE	FALSE	4	N/A			WT,WT	WT	WT	WT,WT	TRUE		Negative		TRUE
1000 Genomes (Low Coverage)	HG01920.mapped.ILLUMINA.bwa.PEL.low_coverage.20120522							WT,WT	WT	WT	WT,WT	TRUE		Negative		TRUE
1000 Genomes (Low Coverage)	HG00671.mapped.ILLUMINA.bwa.CHS.low_coverage.20120522	FALSE	FALSE	4	N/A			WT,WT	WT	WT	WT,WT	TRUE		Negative		TRUE
1000 Genomes (Low Coverage)	HG02152.mapped.ILLUMINA.bwa.CDX.low_coverage.20120522	FALSE	FALSE	4	N/A			WT,WT	WT	WT	WT,WT	TRUE		Negative		TRUE
1000 Genomes (Low Coverage)	HG02136.mapped.ILLUMINA.bwa.KHV.low_coverage.20120522	FALSE	FALSE	4	N/A			WT,WT	WT	WT	WT,WT	TRUE		Negative		TRUE
1000 Genomes (Low Coverage)	NA12399.mapped.ILLUMINA.bwa.CEU.low_coverage.20120522	FALSE	FALSE	4	N/A			WT,WT	WT	WT	WT,WT	TRUE		Negative		TRUE
1000 Genomes (Low Coverage)	HG02070.mapped.ILLUMINA.bwa.KHV.low_coverage.20120522	FALSE	FALSE	4	N/A			WT,WT	WT	WT	WT,WT	TRUE		Negative		TRUE
1000 Genomes (Low Coverage)	HG02429.mapped.ILLUMINA.bwa.ACB.low_coverage.20120522	FALSE	FALSE	4	N/A			WT,WT	WT	WT	WT,WT	TRUE		Negative		TRUE
1000 Genomes (Low Coverage)	NA21114.mapped.ILLUMINA.bwa.GIH.low_coverage.20120522	FALSE	FALSE	4	N/A			WT,WT	WT	WT	WT,WT	TRUE		Negative		TRUE
1000 Genomes (Low Coverage)	HG02353.mapped.ILLUMINA.bwa.CDX.low_coverage.20120522	FALSE	FALSE	4	N/A			WT,WT	WT	WT	WT,WT	TRUE		Negative		TRUE
1000 Genomes (Low Coverage)	HG00592.mapped.ILLUMINA.bwa.CHS.low_coverage.20120522	FALSE	FALSE	4	N/A			WT,WT	WT	WT	WT,WT	TRUE		Negative		TRUE
1000 Genomes (Low Coverage)	NA20901.mapped.ILLUMINA.bwa.GIH.low_coverage.20120522	FALSE	FALSE	4	N/A			WT,WT	WT	WT	WT,WT	TRUE		Negative		TRUE
1000 Genomes (Low Coverage)	NA19380.mapped.ILLUMINA.bwa.LWK.low_coverage.20120522	FALSE	FALSE	4	N/A			WT,WT	WT	WT	WT,WT	TRUE		Negative		TRUE
1000 Genomes (Low Coverage)	HG01565.mapped.ILLUMINA.bwa.PEL.low_coverage.20120522	FALSE	FALSE	4	N/A			WT,WT	WT	WT	WT,WT	TRUE		Negative		TRUE
1000 Genomes (Low Coverage)	HG01942.mapped.ILLUMINA.bwa.PEL.low_coverage.20120522	FALSE	FALSE	4	N/A			WT,WT	WT	WT	WT,WT	TRUE		Negative		TRUE
1000 Genomes (Low Coverage)	NA19625.mapped.ILLUMINA.bwa.ASW.low_coverage.20120522	FALSE	FALSE	4	N/A			WT,WT	WT	WT	WT,WT	TRUE		Negative		TRUE
1000 Genomes (Low Coverage)	HG00672.mapped.ILLUMINA.bwa.CHS.low_coverage.20120522	FALSE	FALSE	4	N/A			WT,WT	WT	WT	WT,WT	TRUE		Negative		TRUE
1000 Genomes (Low Coverage)	HG02010.mapped.ILLUMINA.bwa.ACB.low_coverage.20120522							WT,WT	WT	WT	WT,WT	TRUE		Negative		TRUE
1000 Genomes (Low Coverage)	HG02073.mapped.ILLUMINA.bwa.KHV.low_coverage.20120522	FALSE	FALSE	4	N/A			WT,WT	WT	WT	WT,WT	TRUE		Negative		TRUE
1000 Genomes (Low Coverage)	NA19331.mapped.ILLUMINA.bwa.LWK.low_coverage.20120522	FALSE	FALSE	5	N/A			WT,WT	WT	WT	WT,WT	TRUE		Negative		TRUE
1000 Genomes (Low Coverage)	HG01915.mapped.ILLUMINA.bwa.ACB.low_coverage.20120522	FALSE	FALSE	4	N/A			WT,WT	WT	WT	WT,WT	TRUE		Negative		TRUE
1000 Genomes (Low Coverage)	NA11843.mapped.ILLUMINA.bwa.CEU.low_coverage.20120522	FALSE	FALSE	4	N/A			WT,WT	WT	WT	WT,WT	TRUE		Negative		TRUE
1000 Genomes (Low Coverage)	NA19012.mapped.ILLUMINA.bwa.JPT.low_coverage.20120522	FALSE	FALSE	4	N/A			WT,WT	WT	WT	WT,WT	TRUE		Negative		TRUE
1000 Genomes (Low Coverage)	HG01357.mapped.ILLUMINA.bwa.CLM.low_coverage.20120522							WT,WT	WT	WT	WT,WT	TRUE		Negative		TRUE
1000 Genomes (Low Coverage)	NA18567.mapped.ILLUMINA.bwa.CHB.low_coverage.20120522	FALSE	FALSE	4	N/A			WT,WT	WT	WT	WT,WT	TRUE		Negative		TRUE
1000 Genomes (Low Coverage)	HG00580.mapped.ILLUMINA.bwa.CHS.low_coverage.20120522							WT,WT	WT	WT	WT,WT	TRUE		Negative		TRUE
1000 Genomes (Low Coverage)	NA19236.mapped.ILLUMINA.bwa.YRI.low_coverage.20120522	FALSE	FALSE	4	N/A			WT,WT	WT	WT	WT,WT	TRUE		Negative		TRUE
1000 Genomes (Low Coverage)	HG01951.mapped.ILLUMINA.bwa.PEL.low_coverage.20120522	FALSE	FALSE	4	N/A			WT,WT	WT	WT	WT,WT	TRUE		Negative		TRUE
1000 Genomes (Low Coverage)	HG01817.mapped.ILLUMINA.bwa.CDX.low_coverage.20120522							WT,WT	WT	WT	WT,WT	TRUE		Negative		TRUE
1000 Genomes (Low Coverage)	HG00154.mapped.ILLUMINA.bwa.GBR.low_coverage.20120522	FALSE	FALSE	4	N/A			WT,WT	WT	WT	WT,WT	TRUE		Negative		TRUE
1000 Genomes (Low Coverage)	NA18565.mapped.ILLUMINA.bwa.CHB.low_coverage.20120522	FALSE	FALSE	4	N/A			WT,WT	WT	WT	WT,WT	TRUE		Negative		TRUE
1000 Genomes (Low Coverage)	NA19747.mapped.ILLUMINA.bwa.MXL.low_coverage.20120522	FALSE	FALSE	4	N/A			WT,WT	WT	WT	WT,WT	TRUE		Negative		TRUE
1000 Genomes (Low Coverage)	HG02187.mapped.ILLUMINA.bwa.CDX.low_coverage.20120522	FALSE	FALSE	4	N/A			WT,WT	WT	WT	WT,WT	TRUE		Negative		TRUE
1000 Genomes (Low Coverage)	NA19064.mapped.ILLUMINA.bwa.JPT.low_coverage.20120522	FALSE	FALSE	4	N/A			WT,WT	WT	WT	WT,WT	TRUE		Negative		TRUE
1000 Genomes (Low Coverage)	NA19758.mapped.ILLUMINA.bwa.MXL.low_coverage.20120522	FALSE	FALSE	4	N/A			WT,WT	WT	WT	WT,WT	TRUE		Negative		TRUE
1000 Genomes (Low Coverage)	HG02079.mapped.ILLUMINA.bwa.KHV.low_coverage.20120522							WT,WT	WT	WT	WT,WT	TRUE		Negative		TRUE
1000 Genomes (Low Coverage)	HG01253.mapped.ILLUMINA.bwa.CLM.low_coverage.20120522	FALSE	FALSE	4	N/A			WT,WT	WT	WT	WT,WT	TRUE		Negative		TRUE
1000 Genomes (Low Coverage)	HG01247.mapped.ILLUMINA.bwa.PUR.low_coverage.20120522	FALSE	FALSE	4	N/A			WT,WT	WT	WT	WT,WT	TRUE		Negative		TRUE
1000 Genomes (Low Coverage)	HG02399.mapped.ILLUMINA.bwa.CDX.low_coverage.20120522							WT,WT	WT	WT	WT,WT	TRUE		Negative		TRUE
1000 Genomes (Low Coverage)	HG02235.mapped.ILLUMINA.bwa.IBS.low_coverage.20120522	FALSE	FALSE	4	N/A			WT,WT	WT	WT	WT,WT	TRUE		Negative		TRUE
1000 Genomes (Low Coverage)	HG01111.mapped.ILLUMINA.bwa.PUR.low_coverage.20120522	FALSE	FALSE	4	N/A			WT,WT	WT	WT	WT,WT	TRUE		Negative		TRUE
1000 Genomes (Low Coverage)	NA19375.mapped.ILLUMINA.bwa.LWK.low_coverage.20120522	FALSE	FALSE	4	N/A			WT,WT	WT	WT	WT,WT	TRUE		Negative		TRUE
1000 Genomes (Low Coverage)	HG00626.mapped.ILLUMINA.bwa.CHS.low_coverage.20120522	FALSE	FALSE	4	N/A			WT,WT	WT	WT	WT,WT	TRUE		Negative		TRUE
1000 Genomes (Low Coverage)	NA19313.mapped.ILLUMINA.bwa.LWK.low_coverage.20120522	FALSE	FALSE	4	N/A			WT,WT	WT	WT	WT,WT	TRUE		Negative		TRUE
1000 Genomes (Low Coverage)	HG01204.mapped.ILLUMINA.bwa.PUR.low_coverage.20120522	FALSE	FALSE	4	N/A			WT,WT	WT	WT	WT,WT	TRUE		Negative		TRUE
1000 Genomes (Low Coverage)	HG01871.mapped.ILLUMINA.bwa.KHV.low_coverage.20120522	FALSE	FALSE	4	N/A			WT,WT	WT	WT	WT,WT	TRUE		Negative		TRUE
1000 Genomes (Low Coverage)	NA20854.mapped.ILLUMINA.bwa.GIH.low_coverage.20120522	FALSE	FALSE	4	N/A			WT,WT	WT	WT	WT,WT	TRUE		Negative		TRUE
1000 Genomes (Low Coverage)	NA19660.mapped.ILLUMINA.bwa.MXL.low_coverage.20120522	FALSE	FALSE	4	N/A			WT,WT	WT	WT	WT,WT	TRUE		Negative		TRUE
1000 Genomes (Low Coverage)	HG01596.mapped.ILLUMINA.bwa.KHV.low_coverage.20120522	FALSE	FALSE	4	N/A			WT,WT	WT	WT	WT,WT	TRUE		Negative		TRUE
1000 Genomes (Low Coverage)	HG00155.mapped.ILLUMINA.bwa.GBR.low_coverage.20120522	FALSE	FALSE	4	N/A			WT,WT	WT	WT	WT,WT	TRUE		Negative		TRUE
1000 Genomes (Low Coverage)	HG00500.mapped.ILLUMINA.bwa.CHS.low_coverage.20120522	FALSE	FALSE	4	N/A			WT,WT	WT	WT	WT,WT	TRUE		Negative		TRUE
1000 Genomes (Low Coverage)	HG01519.mapped.ILLUMINA.bwa.IBS.low_coverage.20120522	FALSE	FALSE	4	N/A			WT,WT	WT	WT	WT,WT	TRUE		Negative		TRUE
1000 Genomes (Low Coverage)	HG00533.mapped.ILLUMINA.bwa.CHS.low_coverage.20120522	FALSE	FALSE	4	N/A			WT,WT	WT	WT	WT,WT	TRUE		Negative		TRUE
1000 Genomes (Low Coverage)	HG01815.mapped.ILLUMINA.bwa.CDX.low_coverage.20120522	FALSE	FALSE	4	N/A			WT,WT	WT	WT	WT,WT	TRUE		Negative		TRUE
1000 Genomes (Low Coverage)	HG01351.mapped.ILLUMINA.bwa.CLM.low_coverage.20120522	FALSE	FALSE	4	N/A			WT,WT	WT	WT	WT,WT	TRUE		Negative		TRUE
1000 Genomes (Low Coverage)	HG00171.mapped.ILLUMINA.bwa.FIN.low_coverage.20120522	FALSE	FALSE	4	N/A			WT,WT	WT	WT	WT,WT	TRUE		Negative		TRUE
1000 Genomes (Low Coverage)	NA19068.mapped.ILLUMINA.bwa.JPT.low_coverage.20120522	FALSE	FALSE	4	N/A			WT,WT	WT	WT	WT,WT	TRUE		Negative		TRUE
1000 Genomes (Low Coverage)	HG02332.mapped.ILLUMINA.bwa.ACB.low_coverage.20120522	FALSE	FALSE	4	N/A			WT,WT	WT	WT	WT,WT	TRUE		Negative		TRUE
1000 Genomes (Low Coverage)	HG01572.mapped.ILLUMINA.bwa.PEL.low_coverage.20120522	FALSE	FALSE	4	N/A			WT,WT	WT	WT	WT,WT	TRUE		Negative		TRUE
1000 Genomes (Low Coverage)	HG01893.mapped.ILLUMINA.bwa.PEL.low_coverage.20120522							WT,WT	WT	WT	WT,WT	TRUE		Negative		TRUE
1000 Genomes (Low Coverage)	NA19455.mapped.ILLUMINA.bwa.LWK.low_coverage.20120522							WT,WT	WT	WT	WT,WT	TRUE		Negative		TRUE
1000 Genomes (Low Coverage)	NA19087.mapped.ILLUMINA.bwa.JPT.low_coverage.20120522	FALSE	FALSE	4	N/A			WT,WT	WT	WT	WT,WT	TRUE		Negative		TRUE
1000 Genomes (Low Coverage)	HG00285.mapped.ILLUMINA.bwa.FIN.low_coverage.20120522	FALSE	FALSE	4	N/A			WT,WT	WT	WT	WT,WT	TRUE		Negative		TRUE
1000 Genomes (Low Coverage)	HG02009.mapped.ILLUMINA.bwa.ACB.low_coverage.20120522	FALSE	FALSE	4	N/A			WT,WT	WT	WT	WT,WT	TRUE		Negative		TRUE
1000 Genomes (Low Coverage)	HG02363.mapped.ILLUMINA.bwa.CDX.low_coverage.20120522	FALSE	FALSE	3	FALSE			WT,WT	WT	WT	WT,WT	TRUE		Negative		TRUE
1000 Genomes (Low Coverage)	HG02116.mapped.ILLUMINA.bwa.KHV.low_coverage.20120522	FALSE	FALSE	4	N/A			WT,WT	WT	WT	WT,WT	TRUE		Negative		TRUE
1000 Genomes (Low Coverage)	HG00325.mapped.ILLUMINA.bwa.FIN.low_coverage.20120522	FALSE	FALSE	4	N/A			WT,WT	WT	WT	WT,WT	TRUE		Negative		TRUE
1000 Genomes (Low Coverage)	NA19397.mapped.ILLUMINA.bwa.LWK.low_coverage.20120522	FALSE	FALSE	4	N/A			WT,WT	WT	WT	WT,WT	TRUE		Negative		TRUE
1000 Genomes (Low Coverage)	NA19463.mapped.ILLUMINA.bwa.LWK.low_coverage.20120522	FALSE	FALSE	4	N/A			WT,WT	WT	WT	WT,WT	TRUE		Negative		TRUE
1000 Genomes (Low Coverage)	NA21086.mapped.ILLUMINA.bwa.GIH.low_coverage.20120522	FALSE	FALSE	4	N/A			WT,WT	WT	WT	WT,WT	TRUE		Negative		TRUE
1000 Genomes (Low Coverage)	NA19776.mapped.ILLUMINA.bwa.MXL.low_coverage.20120522	FALSE	FALSE	4	N/A			WT,WT	WT	WT	WT,WT	TRUE		Negative		TRUE
1000 Genomes (Low Coverage)	HG01375.mapped.ILLUMINA.bwa.CLM.low_coverage.20120522	TRUE	FALSE	4	N/A	A495P/A495P		A495P,A495P	WT	WT	WT,WT	FALSE		Negative
1000 Genomes (Low Coverage)	HG00138.mapped.ILLUMINA.bwa.GBR.low_coverage.20120522	FALSE	FALSE	4	N/A			WT,WT	WT	WT	WT,WT	TRUE		Negative		TRUE
1000 Genomes (Low Coverage)	HG01762.mapped.ILLUMINA.bwa.IBS.low_coverage.20120522	FALSE	FALSE	4	N/A			WT,WT	WT	WT	WT,WT	TRUE		Negative		TRUE
1000 Genomes (Low Coverage)	NA19451.mapped.ILLUMINA.bwa.LWK.low_coverage.20120522							WT,WT	WT	WT	WT,WT	TRUE		Negative		TRUE
1000 Genomes (Low Coverage)	HG00242.mapped.ILLUMINA.bwa.GBR.low_coverage.20120522	FALSE	FALSE	4	N/A			WT,WT	WT	WT	WT,WT	TRUE		Negative		TRUE
1000 Genomes (Low Coverage)	HG02373.mapped.ILLUMINA.bwa.CDX.low_coverage.20120522	FALSE	FALSE	4	N/A			WT,WT	WT	WT	WT,WT	TRUE		Negative		TRUE
1000 Genomes (Low Coverage)	HG01873.mapped.ILLUMINA.bwa.KHV.low_coverage.20120522	FALSE	FALSE	4	N/A			WT,WT	WT	WT	WT,WT	TRUE		Negative		TRUE
1000 Genomes (Low Coverage)	HG01846.mapped.ILLUMINA.bwa.KHV.low_coverage.20120522							WT,WT	WT	WT	WT,WT	TRUE		Negative		TRUE
1000 Genomes (Low Coverage)	HG00274.mapped.ILLUMINA.bwa.FIN.low_coverage.20120522	FALSE	FALSE	4	N/A			WT,WT	WT	WT	WT,WT	TRUE		Negative		TRUE
1000 Genomes (Low Coverage)	HG01857.mapped.ILLUMINA.bwa.KHV.low_coverage.20120522							WT,WT	WT	WT	WT,WT	TRUE		Negative		TRUE
1000 Genomes (Low Coverage)	NA18959.mapped.ILLUMINA.bwa.JPT.low_coverage.20130415	FALSE	FALSE	4	N/A			WT,WT	WT	WT	WT,WT	TRUE		Negative		TRUE
1000 Genomes (Low Coverage)	NA18570.mapped.ILLUMINA.bwa.CHB.low_coverage.20130415							WT,WT	WT	WT	WT,WT	TRUE		Negative		TRUE
1000 Genomes (Low Coverage)	HG01860.mapped.ILLUMINA.bwa.KHV.low_coverage.20130415	FALSE	FALSE	4	N/A			WT,WT	WT	WT	WT,WT	TRUE		Negative		TRUE
1000 Genomes (Low Coverage)	HG02649.mapped.ILLUMINA.bwa.PJL.low_coverage.20130415	FALSE	FALSE	4	N/A			WT,WT	WT	WT	WT,WT	TRUE		Negative		TRUE
1000 Genomes (Low Coverage)	NA18543.mapped.ILLUMINA.bwa.CHB.low_coverage.20130415	FALSE	FALSE	4	N/A			WT,WT	WT	WT	WT,WT	TRUE		Negative		TRUE
1000 Genomes (Low Coverage)	HG00421.mapped.ILLUMINA.bwa.CHS.low_coverage.20130415							WT,WT	WT	WT	WT,WT	TRUE		Negative		TRUE
1000 Genomes (Low Coverage)	HG02594.mapped.ILLUMINA.bwa.GWD.low_coverage.20130415	FALSE	FALSE	4	N/A			WT,WT	WT	WT	WT,WT	TRUE		Negative		TRUE
1000 Genomes (Low Coverage)	NA19031.mapped.ILLUMINA.bwa.LWK.low_coverage.20130415	FALSE	FALSE	6	N/A			WT,WT	WT	WT	WT,WT	TRUE		Negative		TRUE
1000 Genomes (Low Coverage)	NA18995.mapped.ILLUMINA.bwa.JPT.low_coverage.20130415							WT,WT	WT	WT	WT,WT	TRUE		Negative		TRUE
1000 Genomes (Low Coverage)	HG00355.mapped.ILLUMINA.bwa.FIN.low_coverage.20130415	FALSE	FALSE	4	N/A			WT,WT	WT	WT	WT,WT	TRUE		Negative		TRUE
1000 Genomes (Low Coverage)	HG00351.mapped.ILLUMINA.bwa.FIN.low_coverage.20130415	FALSE	FALSE	4	N/A			WT,WT	WT	WT	WT,WT	TRUE		Negative		TRUE
1000 Genomes (Low Coverage)	HG02881.mapped.ILLUMINA.bwa.GWD.low_coverage.20130415	FALSE	FALSE	4	N/A			WT,WT	WT	WT	WT,WT	TRUE		Negative		TRUE
1000 Genomes (Low Coverage)	NA18861.mapped.ILLUMINA.bwa.YRI.low_coverage.20130415	FALSE	FALSE	4	N/A			WT,WT	WT	WT	WT,WT	TRUE		Negative		TRUE
1000 Genomes (Low Coverage)	NA19190.mapped.ILLUMINA.bwa.YRI.low_coverage.20130415	FALSE	FALSE	6	N/A			WT,WT	WT	WT	WT,WT	TRUE		Negative		TRUE
1000 Genomes (Low Coverage)	NA20765.mapped.ILLUMINA.bwa.TSI.low_coverage.20130415	FALSE	FALSE	4	N/A			WT,WT	WT	WT	WT,WT	TRUE		Negative		TRUE
1000 Genomes (Low Coverage)	HG02082.mapped.ILLUMINA.bwa.KHV.low_coverage.20130415	FALSE	FALSE	4	N/A			WT,WT	WT	WT	WT,WT	TRUE		Negative		TRUE
1000 Genomes (Low Coverage)	HG03105.mapped.ILLUMINA.bwa.ESN.low_coverage.20130415	FALSE	FALSE	4	N/A			WT,WT	WT	WT	WT,WT	TRUE		Negative		TRUE
1000 Genomes (Low Coverage)	HG04212.mapped.ILLUMINA.bwa.ITU.low_coverage.20130415							WT,WT	WT	WT	WT,WT	TRUE		Negative		TRUE
1000 Genomes (Low Coverage)	HG03803.mapped.ILLUMINA.bwa.BEB.low_coverage.20130415	FALSE	FALSE	4	N/A			WT,WT	WT	WT	WT,WT	TRUE		Negative		TRUE
1000 Genomes (Low Coverage)	HG03518.mapped.ILLUMINA.bwa.ESN.low_coverage.20130415	FALSE	FALSE	4	N/A			WT,WT	WT	WT	WT,WT	TRUE		Negative		TRUE
1000 Genomes (Low Coverage)	HG03063.mapped.ILLUMINA.bwa.MSL.low_coverage.20130415	FALSE	FALSE	4	N/A			WT,WT	WT	WT	WT,WT	TRUE		Negative		TRUE
1000 Genomes (Low Coverage)	HG01046.mapped.ILLUMINA.bwa.CDX.low_coverage.20130415	FALSE	FALSE	4	N/A			WT,WT	WT	WT	WT,WT	TRUE		Negative		TRUE
1000 Genomes (Low Coverage)	NA21104.mapped.ILLUMINA.bwa.GIH.low_coverage.20130415	FALSE	FALSE	4	N/A			WT,WT	WT	WT	WT,WT	TRUE		Negative		TRUE
1000 Genomes (Low Coverage)	HG03082.mapped.ILLUMINA.bwa.MSL.low_coverage.20130415	FALSE	FALSE	4	N/A			WT,WT	WT	WT	WT,WT	TRUE		Negative		TRUE
1000 Genomes (Low Coverage)	NA18595.mapped.ILLUMINA.bwa.CHB.low_coverage.20130415	FALSE	FALSE	4	N/A			WT,WT	WT	WT	WT,WT	TRUE		Negative		TRUE
1000 Genomes (Low Coverage)	NA18563.mapped.ILLUMINA.bwa.CHB.low_coverage.20130415							WT,WT	WT	WT	WT,WT	TRUE		Negative		TRUE
1000 Genomes (Low Coverage)	NA18972.mapped.ILLUMINA.bwa.JPT.low_coverage.20130415	FALSE	FALSE	4	N/A			WT,WT	WT	WT	WT,WT	TRUE		Negative		TRUE
1000 Genomes (Low Coverage)	NA18546.mapped.ILLUMINA.bwa.CHB.low_coverage.20130415	FALSE	FALSE	4	N/A			WT,WT	WT	WT	WT,WT	TRUE		Negative		TRUE
1000 Genomes (Low Coverage)	HG03989.mapped.ILLUMINA.bwa.STU.low_coverage.20130415	FALSE	FALSE	4	N/A			WT,WT	WT	WT	WT,WT	TRUE		Negative		TRUE
1000 Genomes (Low Coverage)	HG03875.mapped.ILLUMINA.bwa.ITU.low_coverage.20130415							WT,WT	WT	WT	WT,WT	TRUE		Negative		TRUE
1000 Genomes (Low Coverage)	HG04202.mapped.ILLUMINA.bwa.ITU.low_coverage.20130415							WT,WT	WT	WT	WT,WT	TRUE		Negative		TRUE
1000 Genomes (Low Coverage)	HG02086.mapped.ILLUMINA.bwa.KHV.low_coverage.20130415	FALSE	FALSE	4	N/A			WT,WT	WT	WT	WT,WT	TRUE		Negative		TRUE
1000 Genomes (Low Coverage)	NA19086.mapped.ILLUMINA.bwa.JPT.low_coverage.20130415	FALSE	FALSE	4	N/A			WT,WT	WT	WT	WT,WT	TRUE		Negative		TRUE
1000 Genomes (Low Coverage)	HG02304.mapped.ILLUMINA.bwa.PEL.low_coverage.20130415							WT,WT	WT	WT	WT,WT	TRUE		Negative		TRUE
1000 Genomes (Low Coverage)	HG04238.mapped.ILLUMINA.bwa.ITU.low_coverage.20130415							WT,WT	WT	WT	WT,WT	TRUE		Negative		TRUE
1000 Genomes (Low Coverage)	NA19913.mapped.ILLUMINA.bwa.ASW.low_coverage.20130415	FALSE	FALSE	4	N/A			WT,WT	WT	WT	WT,WT	TRUE		Negative		TRUE
1000 Genomes (Low Coverage)	NA20863.mapped.ILLUMINA.bwa.GIH.low_coverage.20130415	FALSE	FALSE	4	N/A			WT,WT	WT	WT	WT,WT	TRUE		Negative		TRUE
1000 Genomes (Low Coverage)	HG00253.mapped.ILLUMINA.bwa.GBR.low_coverage.20130415							WT,WT	WT	WT	WT,WT	TRUE		Negative		TRUE
1000 Genomes (Low Coverage)	NA12830.mapped.ILLUMINA.bwa.CEU.low_coverage.20130415	FALSE	FALSE	4	N/A			WT,WT	WT	WT	WT,WT	TRUE		Negative		TRUE
1000 Genomes (Low Coverage)	HG02479.mapped.ILLUMINA.bwa.ACB.low_coverage.20130415	FALSE	FALSE	4	N/A			WT,WT	WT	WT	WT,WT	TRUE		Negative		TRUE
1000 Genomes (Low Coverage)	HG03517.mapped.ILLUMINA.bwa.ESN.low_coverage.20130415	FALSE	FALSE	4	N/A			WT,WT	WT	WT	WT,WT	TRUE		Negative		TRUE
1000 Genomes (Low Coverage)	HG02870.mapped.ILLUMINA.bwa.GWD.low_coverage.20130415	FALSE	FALSE	4	N/A			WT,WT	WT	WT	WT,WT	TRUE		Negative		TRUE
1000 Genomes (Low Coverage)	NA18544.mapped.ILLUMINA.bwa.CHB.low_coverage.20130415	FALSE	FALSE	4	N/A			WT,WT	WT	WT	WT,WT	TRUE		Negative		TRUE
1000 Genomes (Low Coverage)	NA19240.mapped.ILLUMINA.bwa.YRI.low_coverage.20130415	FALSE	FALSE	4	N/A			WT,WT	WT	WT	WT,WT	TRUE		Negative		TRUE
1000 Genomes (Low Coverage)	NA19042.mapped.ILLUMINA.bwa.LWK.low_coverage.20130415	FALSE	FALSE	4	N/A			WT,WT	WT	WT	WT,WT	TRUE		Negative		TRUE
1000 Genomes (Low Coverage)	HG04173.mapped.ILLUMINA.bwa.BEB.low_coverage.20130415	FALSE	FALSE	4	N/A			WT,WT	WT	WT	WT,WT	TRUE		Negative		TRUE
1000 Genomes (Low Coverage)	HG03653.mapped.ILLUMINA.bwa.PJL.low_coverage.20130415							WT,WT	WT	WT	WT,WT	TRUE		Negative		TRUE
1000 Genomes (Low Coverage)	NA11933.mapped.ILLUMINA.bwa.CEU.low_coverage.20130415	FALSE	FALSE	4	N/A		c.1223C>T(p.Thr408Met)	c.1223C>T(p.Thr408Met),WT	WT	WT	WT,WT	FALSE		Negative
1000 Genomes (Low Coverage)	NA20785.mapped.ILLUMINA.bwa.TSI.low_coverage.20130415	FALSE	FALSE	4	N/A			WT,WT	WT	WT	WT,WT	TRUE		Negative		TRUE
1000 Genomes (Low Coverage)	NA18942.mapped.ILLUMINA.bwa.JPT.low_coverage.20130415	FALSE	FALSE	4	N/A			WT,WT	WT	WT	WT,WT	TRUE		Negative		TRUE
1000 Genomes (Low Coverage)	HG03091.mapped.ILLUMINA.bwa.MSL.low_coverage.20130415	FALSE	FALSE	4	N/A			WT,WT	WT	WT	WT,WT	TRUE		Negative		TRUE
1000 Genomes (Low Coverage)	HG02798.mapped.ILLUMINA.bwa.GWD.low_coverage.20130415	FALSE	FALSE	4	N/A			WT,WT	WT	WT	WT,WT	TRUE		Negative		TRUE
1000 Genomes (Low Coverage)	HG02585.mapped.ILLUMINA.bwa.GWD.low_coverage.20130415	FALSE	FALSE	4	N/A			WT,WT	WT	WT	WT,WT	TRUE		Negative		TRUE
1000 Genomes (Low Coverage)	NA20762.mapped.ILLUMINA.bwa.TSI.low_coverage.20130415	FALSE	FALSE	4	N/A			WT,WT	WT	WT	WT,WT	TRUE		Negative		TRUE
1000 Genomes (Low Coverage)	NA20529.mapped.ILLUMINA.bwa.TSI.low_coverage.20130415	FALSE	FALSE	4	N/A			WT,WT	WT	WT	WT,WT	TRUE		Negative		TRUE
1000 Genomes (Low Coverage)	HG02260.mapped.ILLUMINA.bwa.PEL.low_coverage.20130415							WT,WT	WT	WT	WT,WT	TRUE		Negative		TRUE
1000 Genomes (Low Coverage)	NA20532.mapped.ILLUMINA.bwa.TSI.low_coverage.20130415	FALSE	FALSE	4	N/A			WT,WT	WT	WT	WT,WT	TRUE		Negative		TRUE
1000 Genomes (Low Coverage)	HG04177.mapped.ILLUMINA.bwa.BEB.low_coverage.20130415	FALSE	FALSE	4	N/A			WT,WT	WT	WT	WT,WT	TRUE		Negative		TRUE
1000 Genomes (Low Coverage)	HG01063.mapped.ILLUMINA.bwa.PUR.low_coverage.20130415							WT,WT	WT	WT	WT,WT	TRUE		Negative		TRUE
1000 Genomes (Low Coverage)	HG02139.mapped.ILLUMINA.bwa.KHV.low_coverage.20130415	FALSE	FALSE	4	N/A			WT,WT	WT	WT	WT,WT	TRUE		Negative		TRUE
1000 Genomes (Low Coverage)	HG02089.mapped.ILLUMINA.bwa.PEL.low_coverage.20130415	FALSE	FALSE	4	N/A			WT,WT	WT	WT	WT,WT	TRUE		Negative		TRUE
1000 Genomes (Low Coverage)	NA12413.mapped.ILLUMINA.bwa.CEU.low_coverage.20130415	FALSE	FALSE	4	N/A			WT,WT	WT	WT	WT,WT	TRUE		Negative		TRUE
1000 Genomes (Low Coverage)	NA19035.mapped.ILLUMINA.bwa.LWK.low_coverage.20130415	FALSE	FALSE	4	N/A			WT,WT	WT	WT	WT,WT	TRUE		Negative		TRUE
1000 Genomes (Low Coverage)	NA18644.mapped.ILLUMINA.bwa.CHB.low_coverage.20130415	FALSE	FALSE	4	N/A			WT,WT	WT	WT	WT,WT	TRUE		Negative		TRUE
1000 Genomes (Low Coverage)	NA20543.mapped.ILLUMINA.bwa.TSI.low_coverage.20130415	FALSE	FALSE	4	N/A			WT,WT	WT	WT	WT,WT	TRUE		Negative		TRUE
1000 Genomes (Low Coverage)	NA20298.mapped.ILLUMINA.bwa.ASW.low_coverage.20130415	FALSE	FALSE	5	N/A			WT,WT	WT	WT	WT,WT	TRUE		Negative		TRUE
1000 Genomes (Low Coverage)	HG00448.mapped.ILLUMINA.bwa.CHS.low_coverage.20130415	FALSE	FALSE	4	N/A			WT,WT	WT	WT	WT,WT	TRUE		Negative		TRUE
1000 Genomes (Low Coverage)	HG02301.mapped.ILLUMINA.bwa.PEL.low_coverage.20130415	FALSE	FALSE	4	N/A			WT,WT	WT	WT	WT,WT	TRUE		Negative		TRUE
1000 Genomes (Low Coverage)	HG01077.mapped.ILLUMINA.bwa.PUR.low_coverage.20130415							WT,WT	WT	WT	WT,WT	TRUE		Negative		TRUE
1000 Genomes (Low Coverage)	HG00867.mapped.ILLUMINA.bwa.CDX.low_coverage.20130415	FALSE	FALSE	4	N/A			WT,WT	WT	WT	WT,WT	TRUE		Negative		TRUE
1000 Genomes (Low Coverage)	HG03363.mapped.ILLUMINA.bwa.ESN.low_coverage.20130415	FALSE	FALSE	4	N/A			WT,WT	WT	WT	WT,WT	TRUE		Negative		TRUE
1000 Genomes (Low Coverage)	HG03778.mapped.ILLUMINA.bwa.ITU.low_coverage.20130415							WT,WT	WT	WT	WT,WT	TRUE		Negative		TRUE
1000 Genomes (Low Coverage)	HG00332.mapped.ILLUMINA.bwa.FIN.low_coverage.20130415	FALSE	FALSE	4	N/A			WT,WT	WT	WT	WT,WT	TRUE		Negative		TRUE
1000 Genomes (Low Coverage)	NA18978.mapped.ILLUMINA.bwa.JPT.low_coverage.20130415	FALSE	FALSE	4	N/A			WT,WT	WT	WT	WT,WT	TRUE		Negative		TRUE
1000 Genomes (Low Coverage)	HG00115.mapped.ILLUMINA.bwa.GBR.low_coverage.20130415	FALSE	FALSE	4	N/A			WT,WT	WT	WT	WT,WT	TRUE		Negative		TRUE
1000 Genomes (Low Coverage)	HG03225.mapped.ILLUMINA.bwa.MSL.low_coverage.20130415	FALSE	FALSE	4	N/A			WT,WT	WT	WT	WT,WT	TRUE		Negative		TRUE
1000 Genomes (Low Coverage)	HG01630.mapped.ILLUMINA.bwa.IBS.low_coverage.20130415	FALSE	FALSE	4	N/A			WT,WT	WT	WT	WT,WT	TRUE		Negative		TRUE
1000 Genomes (Low Coverage)	HG02142.mapped.ILLUMINA.bwa.KHV.low_coverage.20130415	FALSE	FALSE	3	FALSE			WT,WT	WT	WT	WT,WT	TRUE		Negative		TRUE
1000 Genomes (Low Coverage)	NA18907.mapped.ILLUMINA.bwa.YRI.low_coverage.20130415	FALSE	FALSE	4	N/A			WT,WT	WT	WT	WT,WT	TRUE		Negative		TRUE
1000 Genomes (Low Coverage)	HG02808.mapped.ILLUMINA.bwa.GWD.low_coverage.20130415	FALSE	FALSE	4	N/A			WT,WT	WT	WT	WT,WT	TRUE		Negative		TRUE
1000 Genomes (Low Coverage)	HG04107.mapped.ILLUMINA.bwa.STU.low_coverage.20130415							WT,WT	WT	WT	WT,WT	TRUE		Negative		TRUE
1000 Genomes (Low Coverage)	NA18881.mapped.ILLUMINA.bwa.YRI.low_coverage.20130415	FALSE	FALSE	4	N/A			WT,WT	WT	WT	WT,WT	TRUE		Negative		TRUE
1000 Genomes (Low Coverage)	HG04189.mapped.ILLUMINA.bwa.BEB.low_coverage.20130415	FALSE	FALSE	4	N/A			WT,WT	WT	WT	WT,WT	TRUE		Negative		TRUE
1000 Genomes (Low Coverage)	HG03073.mapped.ILLUMINA.bwa.MSL.low_coverage.20130415	FALSE	FALSE	4	N/A			WT,WT	WT	WT	WT,WT	TRUE		Negative		TRUE
1000 Genomes (Low Coverage)	HG01924.mapped.ILLUMINA.bwa.PEL.low_coverage.20130415	FALSE	FALSE	4	N/A			WT,WT	WT	WT	WT,WT	TRUE		Negative		TRUE
1000 Genomes (Low Coverage)	HG00428.mapped.ILLUMINA.bwa.CHS.low_coverage.20130415	FALSE	FALSE	4	N/A			WT,WT	WT	WT	WT,WT	TRUE		Negative		TRUE
1000 Genomes (Low Coverage)	HG01620.mapped.ILLUMINA.bwa.IBS.low_coverage.20130415	FALSE	FALSE	4	N/A			WT,WT	WT	WT	WT,WT	TRUE		Negative		TRUE
1000 Genomes (Low Coverage)	NA19113.mapped.ILLUMINA.bwa.YRI.low_coverage.20130415	FALSE	FALSE	4	N/A			WT,WT	WT	WT	WT,WT	TRUE		Negative		TRUE
1000 Genomes (Low Coverage)	HG02286.mapped.ILLUMINA.bwa.PEL.low_coverage.20130415	FALSE	FALSE	4	N/A			WT,WT	WT	WT	WT,WT	TRUE		Negative		TRUE
1000 Genomes (Low Coverage)	HG01583.mapped.ILLUMINA.bwa.PJL.low_coverage.20130415							WT,WT	WT	WT	WT,WT	TRUE		Negative		TRUE
1000 Genomes (Low Coverage)	NA20527.mapped.ILLUMINA.bwa.TSI.low_coverage.20130415	FALSE	FALSE	4	N/A			WT,WT	WT	WT	WT,WT	TRUE		Negative		TRUE
1000 Genomes (Low Coverage)	NA20539.mapped.ILLUMINA.bwa.TSI.low_coverage.20130415	FALSE	FALSE	4	N/A			WT,WT	WT	WT	WT,WT	TRUE		Negative		TRUE
1000 Genomes (Low Coverage)	NA19027.mapped.ILLUMINA.bwa.LWK.low_coverage.20130415	FALSE	FALSE	4	N/A			WT,WT	WT	WT	WT,WT	TRUE		Negative		TRUE
1000 Genomes (Low Coverage)	NA20585.mapped.ILLUMINA.bwa.TSI.low_coverage.20130415	FALSE	FALSE	4	N/A			WT,WT	WT	WT	WT,WT	TRUE		Negative		TRUE
1000 Genomes (Low Coverage)	HG02494.mapped.ILLUMINA.bwa.PJL.low_coverage.20130415							WT,WT	WT	WT	WT,WT	TRUE		Negative		TRUE
1000 Genomes (Low Coverage)	HG01398.mapped.ILLUMINA.bwa.PUR.low_coverage.20130415	FALSE	FALSE	4	N/A			WT,WT	WT	WT	WT,WT	TRUE		Negative		TRUE
1000 Genomes (Low Coverage)	HG03157.mapped.ILLUMINA.bwa.ESN.low_coverage.20130415							WT,WT	WT	WT	WT,WT	TRUE		Negative		TRUE
1000 Genomes (Low Coverage)	HG02979.mapped.ILLUMINA.bwa.ESN.low_coverage.20130415	FALSE	FALSE	4	N/A			WT,WT	WT	WT	WT,WT	TRUE		Negative		TRUE
1000 Genomes (Low Coverage)	HG03965.mapped.ILLUMINA.bwa.ITU.low_coverage.20130415							WT,WT	WT	WT	WT,WT	TRUE		Negative		TRUE
1000 Genomes (Low Coverage)	NA19206.mapped.ILLUMINA.bwa.YRI.low_coverage.20130415	FALSE	FALSE	4	N/A			WT,WT	WT	WT	WT,WT	TRUE		Negative		TRUE
1000 Genomes (Low Coverage)	NA12717.mapped.ILLUMINA.bwa.CEU.low_coverage.20130422	FALSE	FALSE	4	N/A			WT,WT	WT	WT	WT,WT	TRUE		Negative		TRUE
1000 Genomes (Low Coverage)	HG03108.mapped.ILLUMINA.bwa.ESN.low_coverage.20130422	FALSE	FALSE	4	N/A			WT,WT	WT	WT	WT,WT	TRUE		Negative		TRUE
1000 Genomes (Low Coverage)	NA20756.mapped.ILLUMINA.bwa.TSI.low_coverage.20130422	FALSE	FALSE	5	N/A			WT,WT	WT	WT	WT,WT	TRUE		Negative		TRUE
1000 Genomes (Low Coverage)	NA20541.mapped.ILLUMINA.bwa.TSI.low_coverage.20130422	FALSE	FALSE	4	N/A			WT,WT	WT	WT	WT,WT	TRUE		Negative		TRUE
1000 Genomes (Low Coverage)	NA20766.mapped.ILLUMINA.bwa.TSI.low_coverage.20130422	FALSE	FALSE	4	N/A			WT,WT	WT	WT	WT,WT	TRUE		Negative		TRUE
1000 Genomes (Low Coverage)	NA12751.mapped.ILLUMINA.bwa.CEU.low_coverage.20130422	FALSE	FALSE	4	N/A			WT,WT	WT	WT	WT,WT	TRUE		Negative		TRUE
1000 Genomes (Low Coverage)	HG03882.mapped.ILLUMINA.bwa.ITU.low_coverage.20130422	FALSE	FALSE	4	N/A			WT,WT	WT	WT	WT,WT	TRUE		Negative		TRUE
1000 Genomes (Low Coverage)	NA20761.mapped.ILLUMINA.bwa.TSI.low_coverage.20130422	FALSE	FALSE	4	N/A			WT,WT	WT	WT	WT,WT	TRUE		Negative		TRUE
1000 Genomes (Low Coverage)	NA20754.mapped.ILLUMINA.bwa.TSI.low_coverage.20130422	FALSE	FALSE	4	N/A			WT,WT	WT	WT	WT,WT	TRUE		Negative		TRUE
1000 Genomes (Low Coverage)	NA20759.mapped.ILLUMINA.bwa.TSI.low_coverage.20130422	FALSE	FALSE	4	N/A			WT,WT	WT	WT	WT,WT	TRUE		Negative		TRUE
1000 Genomes (Low Coverage)	NA20758.mapped.ILLUMINA.bwa.TSI.low_coverage.20130422	FALSE	FALSE	4	N/A			WT,WT	WT	WT	WT,WT	TRUE		Negative		TRUE
1000 Genomes (Low Coverage)	HG03773.mapped.ILLUMINA.bwa.ITU.low_coverage.20130422							WT,WT	WT	WT	WT,WT	TRUE		Negative		TRUE
1000 Genomes (Low Coverage)	HG00731.mapped.ILLUMINA.bwa.PUR.low_coverage.20130422	FALSE	FALSE	4	N/A			WT,WT	WT	WT	WT,WT	TRUE		Negative		TRUE
1000 Genomes (Low Coverage)	HG01509.mapped.ILLUMINA.bwa.IBS.low_coverage.20130422	FALSE	FALSE	4	N/A			WT,WT	WT	WT	WT,WT	TRUE		Negative		TRUE
1000 Genomes (Low Coverage)	NA12761.mapped.ILLUMINA.bwa.CEU.low_coverage.20130422	FALSE	FALSE	4	N/A			WT,WT	WT	WT	WT,WT	TRUE		Negative		TRUE
1000 Genomes (Low Coverage)	NA20581.mapped.ILLUMINA.bwa.TSI.low_coverage.20130422	FALSE	FALSE	4	N/A			WT,WT	WT	WT	WT,WT	TRUE		Negative		TRUE
1000 Genomes (Low Coverage)	NA12750.mapped.ILLUMINA.bwa.CEU.low_coverage.20130422	FALSE	FALSE	4	N/A			WT,WT	WT	WT	WT,WT	TRUE		Negative		TRUE
1000 Genomes (Low Coverage)	NA20536.mapped.ILLUMINA.bwa.TSI.low_coverage.20130422	FALSE	FALSE	4	N/A			WT,WT	WT	WT	WT,WT	TRUE		Negative		TRUE
1000 Genomes (Low Coverage)	NA20753.mapped.ILLUMINA.bwa.TSI.low_coverage.20130422	FALSE	FALSE	4	N/A			WT,WT	WT	WT	WT,WT	TRUE		Negative		TRUE
1000 Genomes (Low Coverage)	NA20534.mapped.ILLUMINA.bwa.TSI.low_coverage.20130422	FALSE	FALSE	4	N/A			WT,WT	WT	WT	WT,WT	TRUE		Negative		TRUE
1000 Genomes (Low Coverage)	NA12716.mapped.ILLUMINA.bwa.CEU.low_coverage.20130422	FALSE	FALSE	4	N/A			WT,WT	WT	WT	WT,WT	TRUE		Negative		TRUE
1000 Genomes (Low Coverage)	HG00288.mapped.ILLUMINA.bwa.FIN.low_coverage.20130502	FALSE	FALSE	4	N/A			WT,WT	WT	WT	WT,WT	TRUE		Negative		TRUE
1000 Genomes (Low Coverage)	HG01405.mapped.ILLUMINA.bwa.PUR.low_coverage.20130502	FALSE	FALSE	4	N/A			WT,WT	WT	WT	WT,WT	TRUE		Negative		TRUE
1000 Genomes (Low Coverage)	HG04180.mapped.ILLUMINA.bwa.BEB.low_coverage.20130502	FALSE	FALSE	4	N/A			WT,WT	WT	WT	WT,WT	TRUE		Negative		TRUE
1000 Genomes (Low Coverage)	HG02410.mapped.ILLUMINA.bwa.CDX.low_coverage.20130502	FALSE	FALSE	4	N/A			WT,WT	WT	WT	WT,WT	TRUE		Negative		TRUE
1000 Genomes (Low Coverage)	HG02879.mapped.ILLUMINA.bwa.GWD.low_coverage.20130502	FALSE	FALSE	4	N/A			WT,WT	WT	WT	WT,WT	TRUE		Negative		TRUE
1000 Genomes (Low Coverage)	NA12763.mapped.ILLUMINA.bwa.CEU.low_coverage.20130502	FALSE	FALSE	4	N/A			WT,WT	WT	WT	WT,WT	TRUE		Negative		TRUE
1000 Genomes (Low Coverage)	NA10847.mapped.ILLUMINA.bwa.CEU.low_coverage.20130502	FALSE	FALSE	4	N/A			WT,WT	WT	WT	WT,WT	TRUE		Negative		TRUE
1000 Genomes (Low Coverage)	HG03520.mapped.ILLUMINA.bwa.ESN.low_coverage.20130502	FALSE	FALSE	4	N/A			WT,WT	WT	WT	WT,WT	TRUE		Negative		TRUE
1000 Genomes (Low Coverage)	NA20822.mapped.ILLUMINA.bwa.TSI.low_coverage.20130502	FALSE	FALSE	4	N/A			WT,WT	WT	WT	WT,WT	TRUE		Negative		TRUE
1000 Genomes (Low Coverage)	HG01412.mapped.ILLUMINA.bwa.PUR.low_coverage.20130502							WT,WT	WT	WT	WT,WT	TRUE		Negative		TRUE
1000 Genomes (Low Coverage)	HG01486.mapped.ILLUMINA.bwa.CLM.low_coverage.20130502	FALSE	FALSE	4	N/A			WT,WT	WT	WT	WT,WT	TRUE		Negative		TRUE
1000 Genomes (Low Coverage)	NA18915.mapped.ILLUMINA.bwa.YRI.low_coverage.20130502	FALSE	FALSE	4	N/A			WT,WT	WT	WT	WT,WT	TRUE		Negative		TRUE
1000 Genomes (Low Coverage)	NA07037.mapped.ILLUMINA.bwa.CEU.low_coverage.20130502	FALSE	FALSE	4	N/A			WT,WT	WT	WT	WT,WT	TRUE		Negative		TRUE
1000 Genomes (Low Coverage)	HG03663.mapped.ILLUMINA.bwa.PJL.low_coverage.20130502							WT,WT	WT	WT	WT,WT	TRUE		Negative		TRUE
1000 Genomes (Low Coverage)	HG00158.mapped.ILLUMINA.bwa.GBR.low_coverage.20120522	FALSE	FALSE	4	N/A			WT,WT	WT	WT	WT,WT	TRUE		Negative		TRUE
1000 Genomes (Low Coverage)	HG02146.mapped.ILLUMINA.bwa.PEL.low_coverage.20120522	FALSE	FALSE	4	N/A			WT,WT	WT	WT	WT,WT	TRUE		Negative		TRUE
1000 Genomes (Low Coverage)	HG02182.mapped.ILLUMINA.bwa.CDX.low_coverage.20120522	FALSE	FALSE	4	N/A			WT,WT	WT	WT	WT,WT	TRUE		Negative		TRUE
1000 Genomes (Low Coverage)	HG01842.mapped.ILLUMINA.bwa.KHV.low_coverage.20120522							WT,WT	WT	WT	WT,WT	TRUE		Negative		TRUE
1000 Genomes (Low Coverage)	HG00551.mapped.ILLUMINA.bwa.PUR.low_coverage.20120522	FALSE	FALSE	4	N/A			WT,WT	WT	WT	WT,WT	TRUE		Negative		TRUE
1000 Genomes (Low Coverage)	HG01052.mapped.ILLUMINA.bwa.PUR.low_coverage.20120522							WT,WT	WT	WT	WT,WT	TRUE		Negative		TRUE
1000 Genomes (Low Coverage)	NA19661.mapped.ILLUMINA.bwa.MXL.low_coverage.20120522	FALSE	FALSE	4	N/A			WT,WT	WT	WT	WT,WT	TRUE		Negative		TRUE
1000 Genomes (Low Coverage)	NA19383.mapped.ILLUMINA.bwa.LWK.low_coverage.20120522	FALSE	FALSE	4	N/A			WT,WT	WT	WT	WT,WT	TRUE		Negative		TRUE
1000 Genomes (Low Coverage)	NA21137.mapped.ILLUMINA.bwa.GIH.low_coverage.20120522	FALSE	FALSE	4	N/A			WT,WT	WT	WT	WT,WT	TRUE		Negative		TRUE
1000 Genomes (Low Coverage)	NA20334.mapped.ILLUMINA.bwa.ASW.low_coverage.20120522	FALSE	FALSE	4	N/A			WT,WT	WT	WT	WT,WT	TRUE		Negative		TRUE
1000 Genomes (Low Coverage)	HG01809.mapped.ILLUMINA.bwa.CDX.low_coverage.20120522	FALSE	FALSE	4	N/A			WT,WT	WT	WT	WT,WT	TRUE		Negative		TRUE
1000 Genomes (Low Coverage)	HG02427.mapped.ILLUMINA.bwa.ACB.low_coverage.20120522	FALSE	FALSE	4	N/A			WT,WT	WT	WT	WT,WT	TRUE		Negative		TRUE
1000 Genomes (Low Coverage)	HG01886.mapped.ILLUMINA.bwa.ACB.low_coverage.20120522	FALSE	FALSE	4	N/A			WT,WT	WT	WT	WT,WT	TRUE		Negative		TRUE
1000 Genomes (Low Coverage)	HG01941.mapped.ILLUMINA.bwa.PEL.low_coverage.20120522	FALSE	FALSE	4	N/A			WT,WT	WT	WT	WT,WT	TRUE		Negative		TRUE
1000 Genomes (Low Coverage)	HG01067.mapped.ILLUMINA.bwa.PUR.low_coverage.20120522	FALSE	FALSE	4	N/A			WT,WT	WT	WT	WT,WT	TRUE		Negative		TRUE
1000 Genomes (Low Coverage)	NA20906.mapped.ILLUMINA.bwa.GIH.low_coverage.20120522	FALSE	FALSE	4	N/A			WT,WT	WT	WT	WT,WT	TRUE		Negative		TRUE
1000 Genomes (Low Coverage)	NA19083.mapped.ILLUMINA.bwa.JPT.low_coverage.20120522	FALSE	FALSE	4	N/A			WT,WT	WT	WT	WT,WT	TRUE		Negative		TRUE
1000 Genomes (Low Coverage)	NA19060.mapped.ILLUMINA.bwa.JPT.low_coverage.20120522	FALSE	FALSE	4	N/A			WT,WT	WT	WT	WT,WT	TRUE		Negative		TRUE
1000 Genomes (Low Coverage)	HG01612.mapped.ILLUMINA.bwa.IBS.low_coverage.20120522	FALSE	FALSE	4	N/A			WT,WT	WT	WT	WT,WT	TRUE		Negative		TRUE
1000 Genomes (Low Coverage)	NA19312.mapped.ILLUMINA.bwa.LWK.low_coverage.20120522	FALSE	FALSE	5	N/A			WT,WT	WT	WT	WT,WT	TRUE		Negative		TRUE
1000 Genomes (Low Coverage)	HG02057.mapped.ILLUMINA.bwa.KHV.low_coverage.20120522	FALSE	FALSE	4	N/A			WT,WT	WT	WT	WT,WT	TRUE		Negative		TRUE
1000 Genomes (Low Coverage)	NA18630.mapped.ILLUMINA.bwa.CHB.low_coverage.20120522	FALSE	FALSE	4	N/A			WT,WT	WT	WT	WT,WT	TRUE		Negative		TRUE
1000 Genomes (Low Coverage)	HG02060.mapped.ILLUMINA.bwa.KHV.low_coverage.20120522	FALSE	FALSE	4	N/A			WT,WT	WT	WT	WT,WT	TRUE		Negative		TRUE
1000 Genomes (Low Coverage)	HG01354.mapped.ILLUMINA.bwa.CLM.low_coverage.20120522	FALSE	FALSE	4	N/A			WT,WT	WT	WT	WT,WT	TRUE		Negative		TRUE
1000 Genomes (Low Coverage)	HG01797.mapped.ILLUMINA.bwa.CDX.low_coverage.20120522	FALSE	FALSE	4	N/A			WT,WT	WT	WT	WT,WT	TRUE		Negative		TRUE
1000 Genomes (Low Coverage)	HG02239.mapped.ILLUMINA.bwa.IBS.low_coverage.20120522	FALSE	FALSE	4	N/A			WT,WT	WT	WT	WT,WT	TRUE		Negative		TRUE
1000 Genomes (Low Coverage)	NA18999.mapped.ILLUMINA.bwa.JPT.low_coverage.20120522	FALSE	FALSE	4	N/A			WT,WT	WT	WT	WT,WT	TRUE		Negative		TRUE
1000 Genomes (Low Coverage)	HG02377.mapped.ILLUMINA.bwa.CDX.low_coverage.20120522	FALSE	FALSE	4	N/A			WT,WT	WT	WT	WT,WT	TRUE		Negative		TRUE
1000 Genomes (Low Coverage)	NA19917.mapped.ILLUMINA.bwa.ASW.low_coverage.20120522	FALSE	FALSE	5	N/A			WT,WT	WT	WT	WT,WT	TRUE		Negative		TRUE
1000 Genomes (Low Coverage)	NA19078.mapped.ILLUMINA.bwa.JPT.low_coverage.20120522	FALSE	FALSE	4	N/A			WT,WT	WT	WT	WT,WT	TRUE		Negative		TRUE
1000 Genomes (Low Coverage)	NA18953.mapped.ILLUMINA.bwa.JPT.low_coverage.20120522	FALSE	FALSE	4	N/A			WT,WT	WT	WT	WT,WT	TRUE		Negative		TRUE
1000 Genomes (Low Coverage)	NA18488.mapped.ILLUMINA.bwa.YRI.low_coverage.20120522	FALSE	FALSE	4	N/A			WT,WT	WT	WT	WT,WT	TRUE		Negative		TRUE
1000 Genomes (Low Coverage)	HG02108.mapped.ILLUMINA.bwa.ACB.low_coverage.20120522							WT,WT	WT	WT	WT,WT	TRUE		Negative		TRUE
1000 Genomes (Low Coverage)	NA18991.mapped.ILLUMINA.bwa.JPT.low_coverage.20120522	FALSE	FALSE	4	N/A			WT,WT	WT	WT	WT,WT	TRUE		Negative		TRUE
1000 Genomes (Low Coverage)	HG00693.mapped.ILLUMINA.bwa.CHS.low_coverage.20120522	FALSE	FALSE	4	N/A			WT,WT	WT	WT	WT,WT	TRUE		Negative		TRUE
1000 Genomes (Low Coverage)	NA18535.mapped.ILLUMINA.bwa.CHB.low_coverage.20120522	FALSE	FALSE	4	N/A			WT,WT	WT	WT	WT,WT	TRUE		Negative		TRUE
1000 Genomes (Low Coverage)	NA19648.mapped.ILLUMINA.bwa.MXL.low_coverage.20120522	FALSE	FALSE	4	N/A			WT,WT	WT	WT	WT,WT	TRUE		Negative		TRUE
1000 Genomes (Low Coverage)	HG01847.mapped.ILLUMINA.bwa.KHV.low_coverage.20120522	FALSE	FALSE	4	N/A			WT,WT	WT	WT	WT,WT	TRUE		Negative		TRUE
1000 Genomes (Low Coverage)	NA19079.mapped.ILLUMINA.bwa.JPT.low_coverage.20120522	FALSE	FALSE	4	N/A			WT,WT	WT	WT	WT,WT	TRUE		Negative		TRUE
1000 Genomes (Low Coverage)	HG00233.mapped.ILLUMINA.bwa.GBR.low_coverage.20120522	FALSE	FALSE	4	N/A			WT,WT	WT	WT	WT,WT	TRUE		Negative		TRUE
1000 Genomes (Low Coverage)	HG02372.mapped.ILLUMINA.bwa.CDX.low_coverage.20120522	FALSE	FALSE	4	N/A			WT,WT	WT	WT	WT,WT	TRUE		Negative		TRUE
1000 Genomes (Low Coverage)	NA06989.mapped.ILLUMINA.bwa.CEU.low_coverage.20120522	FALSE	FALSE	4	N/A			WT,WT	WT	WT	WT,WT	TRUE		Negative		TRUE
1000 Genomes (Low Coverage)	NA12340.mapped.ILLUMINA.bwa.CEU.low_coverage.20120522	TRUE	FALSE	4	N/A	c.1263del/c.1263del		c.1263del,c.1263del	WT	WT	WT,WT	FALSE		Negative
1000 Genomes (Low Coverage)	HG00614.mapped.ILLUMINA.bwa.CHS.low_coverage.20120522	FALSE	FALSE	4	N/A			WT,WT	WT	WT	WT,WT	TRUE		Negative		TRUE
1000 Genomes (Low Coverage)	NA19070.mapped.ILLUMINA.bwa.JPT.low_coverage.20120522	FALSE	FALSE	4	N/A			WT,WT	WT	WT	WT,WT	TRUE		Negative		TRUE
1000 Genomes (Low Coverage)	HG01377.mapped.ILLUMINA.bwa.CLM.low_coverage.20120522	FALSE	FALSE	4	N/A			WT,WT	WT	WT	WT,WT	TRUE		Negative		TRUE
1000 Genomes (Low Coverage)	HG01789.mapped.ILLUMINA.bwa.GBR.low_coverage.20120522	FALSE	FALSE	4	N/A			WT,WT	WT	WT	WT,WT	TRUE		Negative		TRUE
1000 Genomes (Low Coverage)	NA19084.mapped.ILLUMINA.bwa.JPT.low_coverage.20120522	FALSE	FALSE	4	N/A			WT,WT	WT	WT	WT,WT	TRUE		Negative		TRUE
1000 Genomes (Low Coverage)	HG01936.mapped.ILLUMINA.bwa.PEL.low_coverage.20120522	FALSE	FALSE	4	N/A			WT,WT	WT	WT	WT,WT	TRUE		Negative		TRUE
1000 Genomes (Low Coverage)	HG00324.mapped.ILLUMINA.bwa.FIN.low_coverage.20120522	FALSE	FALSE	4	N/A			WT,WT	WT	WT	WT,WT	TRUE		Negative		TRUE
1000 Genomes (Low Coverage)	HG00182.mapped.ILLUMINA.bwa.FIN.low_coverage.20120522							WT,WT	WT	WT	WT,WT	TRUE		Negative		TRUE
1000 Genomes (Low Coverage)	HG02339.mapped.ILLUMINA.bwa.ACB.low_coverage.20120522	FALSE	FALSE	4	N/A			WT,WT	WT	WT	WT,WT	TRUE		Negative		TRUE
1000 Genomes (Low Coverage)	NA19916.mapped.ILLUMINA.bwa.ASW.low_coverage.20120522	FALSE	FALSE	4	N/A			WT,WT	WT	WT	WT,WT	TRUE		Negative		TRUE
1000 Genomes (Low Coverage)	HG00373.mapped.ILLUMINA.bwa.FIN.low_coverage.20120522	FALSE	FALSE	4	N/A			WT,WT	WT	WT	WT,WT	TRUE		Negative		TRUE
1000 Genomes (Low Coverage)	HG01853.mapped.ILLUMINA.bwa.KHV.low_coverage.20120522							WT,WT	WT	WT	WT,WT	TRUE		Negative		TRUE
1000 Genomes (Low Coverage)	NA19663.mapped.ILLUMINA.bwa.MXL.low_coverage.20120522	FALSE	FALSE	4	N/A			WT,WT	WT	WT	WT,WT	TRUE		Negative		TRUE
1000 Genomes (Low Coverage)	HG01079.mapped.ILLUMINA.bwa.PUR.low_coverage.20120522	FALSE	FALSE	4	N/A			WT,WT	WT	WT	WT,WT	TRUE		Negative		TRUE
1000 Genomes (Low Coverage)	NA19681.mapped.ILLUMINA.bwa.MXL.low_coverage.20120522	FALSE	FALSE	4	N/A			WT,WT	WT	WT	WT,WT	TRUE		Negative		TRUE
1000 Genomes (Low Coverage)	HG02337.mapped.ILLUMINA.bwa.ACB.low_coverage.20120522	FALSE	FALSE	4	N/A			WT,WT	WT	WT	WT,WT	TRUE		Negative		TRUE
1000 Genomes (Low Coverage)	HG02449.mapped.ILLUMINA.bwa.ACB.low_coverage.20120522	FALSE	FALSE	4	N/A			WT,WT	WT	WT	WT,WT	TRUE		Negative		TRUE
1000 Genomes (Low Coverage)	HG01710.mapped.ILLUMINA.bwa.IBS.low_coverage.20120522	FALSE	FALSE	4	N/A			WT,WT	WT	WT	WT,WT	TRUE		Negative		TRUE
1000 Genomes (Low Coverage)	HG00656.mapped.ILLUMINA.bwa.CHS.low_coverage.20120522	FALSE	FALSE	4	N/A			WT,WT	WT	WT	WT,WT	TRUE		Negative		TRUE
1000 Genomes (Low Coverage)	NA19652.mapped.ILLUMINA.bwa.MXL.low_coverage.20120522	FALSE	FALSE	4	N/A			WT,WT	WT	WT	WT,WT	TRUE		Negative		TRUE
1000 Genomes (Low Coverage)	NA19394.mapped.ILLUMINA.bwa.LWK.low_coverage.20120522	FALSE	FALSE	4	N/A			WT,WT	WT	WT	WT,WT	TRUE		Negative		TRUE
1000 Genomes (Low Coverage)	NA19746.mapped.ILLUMINA.bwa.MXL.low_coverage.20120522	FALSE	FALSE	4	N/A			WT,WT	WT	WT	WT,WT	TRUE		Negative		TRUE
1000 Genomes (Low Coverage)	HG01566.mapped.ILLUMINA.bwa.PEL.low_coverage.20120522	FALSE	FALSE	4	N/A			WT,WT	WT	WT	WT,WT	TRUE		Negative		TRUE
1000 Genomes (Low Coverage)	HG02420.mapped.ILLUMINA.bwa.ACB.low_coverage.20120522	FALSE	FALSE	4	N/A			WT,WT	WT	WT	WT,WT	TRUE		Negative		TRUE
1000 Genomes (Low Coverage)	HG02322.mapped.ILLUMINA.bwa.ACB.low_coverage.20120522							WT,WT	WT	WT	WT,WT	TRUE		Negative		TRUE
1000 Genomes (Low Coverage)	HG00701.mapped.ILLUMINA.bwa.CHS.low_coverage.20120522	FALSE	FALSE	4	N/A			WT,WT	WT	WT	WT,WT	TRUE		Negative		TRUE
1000 Genomes (Low Coverage)	NA19360.mapped.ILLUMINA.bwa.LWK.low_coverage.20120522	FALSE	FALSE	4	N/A			WT,WT	WT	WT	WT,WT	TRUE		Negative		TRUE
1000 Genomes (Low Coverage)	NA20342.mapped.ILLUMINA.bwa.ASW.low_coverage.20120522	FALSE	FALSE	4	N/A			WT,WT	WT	WT	WT,WT	TRUE		Negative		TRUE
1000 Genomes (Low Coverage)	NA19059.mapped.ILLUMINA.bwa.JPT.low_coverage.20120522	FALSE	FALSE	4	N/A			WT,WT	WT	WT	WT,WT	TRUE		Negative		TRUE
1000 Genomes (Low Coverage)	HG00372.mapped.ILLUMINA.bwa.FIN.low_coverage.20120522	FALSE	FALSE	4	N/A			WT,WT	WT	WT	WT,WT	TRUE		Negative		TRUE
1000 Genomes (Low Coverage)	HG01747.mapped.ILLUMINA.bwa.IBS.low_coverage.20120522	FALSE	FALSE	4	N/A			WT,WT	WT	WT	WT,WT	TRUE		Negative		TRUE
1000 Genomes (Low Coverage)	HG02382.mapped.ILLUMINA.bwa.CDX.low_coverage.20120522	FALSE	FALSE	4	N/A			WT,WT	WT	WT	WT,WT	TRUE		Negative		TRUE
1000 Genomes (Low Coverage)	NA21100.mapped.ILLUMINA.bwa.GIH.low_coverage.20120522	FALSE	FALSE	4	N/A			WT,WT	WT	WT	WT,WT	TRUE		Negative		TRUE
1000 Genomes (Low Coverage)	NA21102.mapped.ILLUMINA.bwa.GIH.low_coverage.20120522	FALSE	FALSE	4	N/A			WT,WT	WT	WT	WT,WT	TRUE		Negative		TRUE
1000 Genomes (Low Coverage)	NA20905.mapped.ILLUMINA.bwa.GIH.low_coverage.20120522	FALSE	FALSE	4	N/A			WT,WT	WT	WT	WT,WT	TRUE		Negative		TRUE
1000 Genomes (Low Coverage)	HG02051.mapped.ILLUMINA.bwa.ACB.low_coverage.20120522	FALSE	FALSE	4	N/A			WT,WT	WT	WT	WT,WT	TRUE		Negative		TRUE
1000 Genomes (Low Coverage)	HG01849.mapped.ILLUMINA.bwa.KHV.low_coverage.20120522							WT,WT	WT	WT	WT,WT	TRUE		Negative		TRUE
1000 Genomes (Low Coverage)	NA19786.mapped.ILLUMINA.bwa.MXL.low_coverage.20120522	FALSE	FALSE	4	N/A			WT,WT	WT	WT	WT,WT	TRUE		Negative		TRUE
1000 Genomes (Low Coverage)	HG01171.mapped.ILLUMINA.bwa.PUR.low_coverage.20120522							WT,WT	WT	WT	WT,WT	TRUE		Negative		TRUE
1000 Genomes (Low Coverage)	NA19456.mapped.ILLUMINA.bwa.LWK.low_coverage.20120522	FALSE	FALSE	4	N/A			WT,WT	WT	WT	WT,WT	TRUE		Negative		TRUE
1000 Genomes (Low Coverage)	NA19430.mapped.ILLUMINA.bwa.LWK.low_coverage.20120522	FALSE	FALSE	4	N/A			WT,WT	WT	WT	WT,WT	TRUE		Negative		TRUE
1000 Genomes (Low Coverage)	NA19010.mapped.ILLUMINA.bwa.JPT.low_coverage.20120522	FALSE	FALSE	4	N/A			WT,WT	WT	WT	WT,WT	TRUE		Negative		TRUE
1000 Genomes (Low Coverage)	HG01504.mapped.ILLUMINA.bwa.IBS.low_coverage.20120522	FALSE	FALSE	4	N/A			WT,WT	WT	WT	WT,WT	TRUE		Negative		TRUE
1000 Genomes (Low Coverage)	NA21120.mapped.ILLUMINA.bwa.GIH.low_coverage.20120522	FALSE	FALSE	4	N/A			WT,WT	WT	WT	WT,WT	TRUE		Negative		TRUE
1000 Genomes (Low Coverage)	HG01927.mapped.ILLUMINA.bwa.PEL.low_coverage.20120522	FALSE	FALSE	4	N/A			WT,WT	WT	WT	WT,WT	TRUE		Negative		TRUE
1000 Genomes (Low Coverage)	NA18617.mapped.ILLUMINA.bwa.CHB.low_coverage.20120522	FALSE	FALSE	4	N/A			WT,WT	WT	WT	WT,WT	TRUE		Negative		TRUE
1000 Genomes (Low Coverage)	HG02355.mapped.ILLUMINA.bwa.CDX.low_coverage.20120522							WT,WT	WT	WT	WT,WT	TRUE		Negative		TRUE
1000 Genomes (Low Coverage)	HG01378.mapped.ILLUMINA.bwa.CLM.low_coverage.20120522	FALSE	FALSE	4	N/A			WT,WT	WT	WT	WT,WT	TRUE		Negative		TRUE
1000 Genomes (Low Coverage)	HG00501.mapped.ILLUMINA.bwa.CHS.low_coverage.20120522	FALSE	FALSE	4	N/A			WT,WT	WT	WT	WT,WT	TRUE		Negative		TRUE
1000 Genomes (Low Coverage)	HG00267.mapped.ILLUMINA.bwa.FIN.low_coverage.20120522	FALSE	FALSE	4	N/A			WT,WT	WT	WT	WT,WT	TRUE		Negative		TRUE
1000 Genomes (Low Coverage)	HG01183.mapped.ILLUMINA.bwa.PUR.low_coverage.20120522	FALSE	FALSE	4	N/A			WT,WT	WT	WT	WT,WT	TRUE		Negative		TRUE
1000 Genomes (Low Coverage)	NA20317.mapped.ILLUMINA.bwa.ASW.low_coverage.20120522	FALSE	FALSE	4	N/A			WT,WT	WT	WT	WT,WT	TRUE		Negative		TRUE
1000 Genomes (Low Coverage)	NA19443.mapped.ILLUMINA.bwa.LWK.low_coverage.20120522							WT,WT	WT	WT	WT,WT	TRUE		Negative		TRUE
1000 Genomes (Low Coverage)	HG02489.mapped.ILLUMINA.bwa.ACB.low_coverage.20120522	FALSE	FALSE	4	N/A			WT,WT	WT	WT	WT,WT	TRUE		Negative		TRUE
1000 Genomes (Low Coverage)	HG02390.mapped.ILLUMINA.bwa.CDX.low_coverage.20120522	FALSE	FALSE	4	N/A			WT,WT	WT	WT	WT,WT	TRUE		Negative		TRUE
1000 Genomes (Low Coverage)	NA19675.mapped.ILLUMINA.bwa.MXL.low_coverage.20120522	FALSE	FALSE	4	N/A			WT,WT	WT	WT	WT,WT	TRUE		Negative		TRUE
1000 Genomes (Low Coverage)	HG01985.mapped.ILLUMINA.bwa.ACB.low_coverage.20120522	FALSE	FALSE	4	N/A			WT,WT	WT	WT	WT,WT	TRUE		Negative		TRUE
1000 Genomes (Low Coverage)	HG00629.mapped.ILLUMINA.bwa.CHS.low_coverage.20120522							WT,WT	WT	WT	WT,WT	TRUE		Negative		TRUE
1000 Genomes (Low Coverage)	NA20847.mapped.ILLUMINA.bwa.GIH.low_coverage.20120522	FALSE	FALSE	4	N/A			WT,WT	WT	WT	WT,WT	TRUE		Negative		TRUE
1000 Genomes (Low Coverage)	NA19395.mapped.ILLUMINA.bwa.LWK.low_coverage.20120522	FALSE	FALSE	4	N/A			WT,WT	WT	WT	WT,WT	TRUE		Negative		TRUE
1000 Genomes (Low Coverage)	NA18990.mapped.ILLUMINA.bwa.JPT.low_coverage.20120522	FALSE	FALSE	4	N/A			WT,WT	WT	WT	WT,WT	TRUE		Negative		TRUE
1000 Genomes (Low Coverage)	NA12342.mapped.ILLUMINA.bwa.CEU.low_coverage.20120522	FALSE	FALSE	4	N/A			WT,WT	WT	WT	WT,WT	TRUE		Negative		TRUE
1000 Genomes (Low Coverage)	NA19063.mapped.ILLUMINA.bwa.JPT.low_coverage.20120522	FALSE	FALSE	4	N/A			WT,WT	WT	WT	WT,WT	TRUE		Negative		TRUE
1000 Genomes (Low Coverage)	NA19771.mapped.ILLUMINA.bwa.MXL.low_coverage.20120522	FALSE	FALSE	4	N/A			WT,WT	WT	WT	WT,WT	TRUE		Negative		TRUE
1000 Genomes (Low Coverage)	HG01795.mapped.ILLUMINA.bwa.CDX.low_coverage.20120522	FALSE	FALSE	4	N/A			WT,WT	WT	WT	WT,WT	TRUE		Negative		TRUE
1000 Genomes (Low Coverage)	HG01102.mapped.ILLUMINA.bwa.PUR.low_coverage.20120522	FALSE	FALSE	4	N/A			WT,WT	WT	WT	WT,WT	TRUE		Negative		TRUE
1000 Genomes (Low Coverage)	HG02360.mapped.ILLUMINA.bwa.CDX.low_coverage.20120522	FALSE	FALSE	4	N/A			WT,WT	WT	WT	WT,WT	TRUE		Negative		TRUE
1000 Genomes (Low Coverage)	HG01177.mapped.ILLUMINA.bwa.PUR.low_coverage.20120522	FALSE	FALSE	4	N/A			WT,WT	WT	WT	WT,WT	TRUE		Negative		TRUE
1000 Genomes (Low Coverage)	NA19197.mapped.ILLUMINA.bwa.YRI.low_coverage.20120522	TRUE	FALSE	4	N/A	A495P/A495P		A495P,A495P	WT	WT	WT,WT	FALSE		Negative
1000 Genomes (Low Coverage)	HG02401.mapped.ILLUMINA.bwa.CDX.low_coverage.20120522	FALSE	FALSE	4	N/A			WT,WT	WT	WT	WT,WT	TRUE		Negative		TRUE
1000 Genomes (Low Coverage)	HG01031.mapped.ILLUMINA.bwa.CDX.low_coverage.20120522							WT,WT	WT	WT	WT,WT	TRUE		Negative		TRUE
1000 Genomes (Low Coverage)	HG02380.mapped.ILLUMINA.bwa.CDX.low_coverage.20120522							WT,WT	WT	WT	WT,WT	TRUE		Negative		TRUE
1000 Genomes (Low Coverage)	HG01191.mapped.ILLUMINA.bwa.PUR.low_coverage.20120522							WT,WT	WT	WT	WT,WT	TRUE		Negative		TRUE
1000 Genomes (Low Coverage)	HG01672.mapped.ILLUMINA.bwa.IBS.low_coverage.20120522	FALSE	FALSE	4	N/A			WT,WT	WT	WT	WT,WT	TRUE		Negative		TRUE
1000 Genomes (Low Coverage)	HG02190.mapped.ILLUMINA.bwa.CDX.low_coverage.20120522	FALSE	FALSE	4	N/A			WT,WT	WT	WT	WT,WT	TRUE		Negative		TRUE
1000 Genomes (Low Coverage)	NA19649.mapped.ILLUMINA.bwa.MXL.low_coverage.20120522	FALSE	FALSE	4	N/A			WT,WT	WT	WT	WT,WT	TRUE		Negative		TRUE
1000 Genomes (Low Coverage)	HG01947.mapped.ILLUMINA.bwa.PEL.low_coverage.20120522	FALSE	FALSE	4	N/A			WT,WT	WT	WT	WT,WT	TRUE		Negative		TRUE
1000 Genomes (Low Coverage)	HG02131.mapped.ILLUMINA.bwa.KHV.low_coverage.20120522	FALSE	FALSE	4	N/A			WT,WT	WT	WT	WT,WT	TRUE		Negative		TRUE
1000 Genomes (Low Coverage)	NA20276.mapped.ILLUMINA.bwa.ASW.low_coverage.20120522	FALSE	FALSE	4	N/A			WT,WT	WT	WT	WT,WT	TRUE		Negative		TRUE
1000 Genomes (Low Coverage)	HG00634.mapped.ILLUMINA.bwa.CHS.low_coverage.20120522	FALSE	FALSE	4	N/A			WT,WT	WT	WT	WT,WT	TRUE		Negative		TRUE
1000 Genomes (Low Coverage)	HG00278.mapped.ILLUMINA.bwa.FIN.low_coverage.20120522	FALSE	FALSE	4	N/A			WT,WT	WT	WT	WT,WT	TRUE		Negative		TRUE
1000 Genomes (Low Coverage)	HG01802.mapped.ILLUMINA.bwa.CDX.low_coverage.20120522							WT,WT	WT	WT	WT,WT	TRUE		Negative		TRUE
1000 Genomes (Low Coverage)	HG00187.mapped.ILLUMINA.bwa.FIN.low_coverage.20120522	FALSE	FALSE	4	N/A			WT,WT	WT	WT	WT,WT	TRUE		Negative		TRUE
1000 Genomes (Low Coverage)	NA19172.mapped.ILLUMINA.bwa.YRI.low_coverage.20120522	FALSE	FALSE	6	N/A			WT,WT	WT	WT	WT,WT	TRUE		Negative		TRUE
1000 Genomes (Low Coverage)	HG00186.mapped.ILLUMINA.bwa.FIN.low_coverage.20120522	FALSE	FALSE	4	N/A			WT,WT	WT	WT	WT,WT	TRUE		Negative		TRUE
1000 Genomes (Low Coverage)	HG01775.mapped.ILLUMINA.bwa.IBS.low_coverage.20120522	FALSE	FALSE	4	N/A			WT,WT	WT	WT	WT,WT	TRUE		Negative		TRUE
1000 Genomes (Low Coverage)	NA20859.mapped.ILLUMINA.bwa.GIH.low_coverage.20120522	FALSE	FALSE	4	N/A			WT,WT	WT	WT	WT,WT	TRUE		Negative		TRUE
1000 Genomes (Low Coverage)	HG02314.mapped.ILLUMINA.bwa.ACB.low_coverage.20120522	FALSE	FALSE	4	N/A			WT,WT	WT	WT	WT,WT	TRUE		Negative		TRUE
1000 Genomes (Low Coverage)	HG02386.mapped.ILLUMINA.bwa.CDX.low_coverage.20120522							WT,WT	WT	WT	WT,WT	TRUE		Negative		TRUE
1000 Genomes (Low Coverage)	NA19082.mapped.ILLUMINA.bwa.JPT.low_coverage.20120522	FALSE	FALSE	4	N/A			WT,WT	WT	WT	WT,WT	TRUE		Negative		TRUE
1000 Genomes (Low Coverage)	NA19399.mapped.ILLUMINA.bwa.LWK.low_coverage.20120522	FALSE	FALSE	4	N/A			WT,WT	WT	WT	WT,WT	TRUE		Negative		TRUE
1000 Genomes (Low Coverage)	HG02017.mapped.ILLUMINA.bwa.KHV.low_coverage.20120522	FALSE	FALSE	4	N/A			WT,WT	WT	WT	WT,WT	TRUE		Negative		TRUE
1000 Genomes (Low Coverage)	HG02144.mapped.ILLUMINA.bwa.ACB.low_coverage.20120522	FALSE	FALSE	4	N/A			WT,WT	WT	WT	WT,WT	TRUE		Negative		TRUE
1000 Genomes (Low Coverage)	NA20908.mapped.ILLUMINA.bwa.GIH.low_coverage.20120522	FALSE	FALSE	4	N/A			WT,WT	WT	WT	WT,WT	TRUE		Negative		TRUE
1000 Genomes (Low Coverage)	HG01521.mapped.ILLUMINA.bwa.IBS.low_coverage.20120522	FALSE	FALSE	4	N/A			WT,WT	WT	WT	WT,WT	TRUE		Negative		TRUE
1000 Genomes (Low Coverage)	HG02020.mapped.ILLUMINA.bwa.KHV.low_coverage.20120522	FALSE	FALSE	4	N/A			WT,WT	WT	WT	WT,WT	TRUE		Negative		TRUE
1000 Genomes (Low Coverage)	HG01464.mapped.ILLUMINA.bwa.CLM.low_coverage.20120522	FALSE	FALSE	4	N/A			WT,WT	WT	WT	WT,WT	TRUE		Negative		TRUE
1000 Genomes (Low Coverage)	NA20861.mapped.ILLUMINA.bwa.GIH.low_coverage.20120522	FALSE	FALSE	4	N/A			WT,WT	WT	WT	WT,WT	TRUE		Negative		TRUE
1000 Genomes (Low Coverage)	NA20356.mapped.ILLUMINA.bwa.ASW.low_coverage.20120522	FALSE	FALSE	4	N/A			WT,WT	WT	WT	WT,WT	TRUE		Negative		TRUE
1000 Genomes (Low Coverage)	HG02236.mapped.ILLUMINA.bwa.IBS.low_coverage.20120522							WT,WT	WT	WT	WT,WT	TRUE		Negative		TRUE
1000 Genomes (Low Coverage)	NA19901.mapped.ILLUMINA.bwa.ASW.low_coverage.20120522	FALSE	FALSE	4	N/A			WT,WT	WT	WT	WT,WT	TRUE		Negative		TRUE
1000 Genomes (Low Coverage)	NA20868.mapped.ILLUMINA.bwa.GIH.low_coverage.20120522	FALSE	FALSE	4	N/A			WT,WT	WT	WT	WT,WT	TRUE		Negative		TRUE
1000 Genomes (Low Coverage)	HG00245.mapped.ILLUMINA.bwa.GBR.low_coverage.20120522	FALSE	FALSE	4	N/A			WT,WT	WT	WT	WT,WT	TRUE		Negative		TRUE
1000 Genomes (Low Coverage)	NA19004.mapped.ILLUMINA.bwa.JPT.low_coverage.20120522	FALSE	FALSE	4	N/A			WT,WT	WT	WT	WT,WT	TRUE		Negative		TRUE
1000 Genomes (Low Coverage)	NA19657.mapped.ILLUMINA.bwa.MXL.low_coverage.20120522	FALSE	FALSE	4	N/A			WT,WT	WT	WT	WT,WT	TRUE		Negative		TRUE
1000 Genomes (Low Coverage)	HG01083.mapped.ILLUMINA.bwa.PUR.low_coverage.20120522							WT,WT	WT	WT	WT,WT	TRUE		Negative		TRUE
1000 Genomes (Low Coverage)	HG02374.mapped.ILLUMINA.bwa.CDX.low_coverage.20120522							WT,WT	WT	WT	WT,WT	TRUE		Negative		TRUE
1000 Genomes (Low Coverage)	NA19819.mapped.ILLUMINA.bwa.ASW.low_coverage.20120522	FALSE	FALSE	4	N/A			WT,WT	WT	WT	WT,WT	TRUE		Negative		TRUE
1000 Genomes (Low Coverage)	NA19074.mapped.ILLUMINA.bwa.JPT.low_coverage.20120522	FALSE	FALSE	4	N/A			WT,WT	WT	WT	WT,WT	TRUE		Negative		TRUE
1000 Genomes (Low Coverage)	HG00583.mapped.ILLUMINA.bwa.CHS.low_coverage.20120522	FALSE	FALSE	4	N/A			WT,WT	WT	WT	WT,WT	TRUE		Negative		TRUE
1000 Genomes (Low Coverage)	HG01613.mapped.ILLUMINA.bwa.IBS.low_coverage.20120522	TRUE	FALSE	4	N/A	D448H/D448H		D448H,D448H	WT	WT	WT,WT	FALSE		Negative
1000 Genomes (Low Coverage)	HG01979.mapped.ILLUMINA.bwa.PEL.low_coverage.20120522	FALSE	FALSE	4	N/A			WT,WT	WT	WT	WT,WT	TRUE		Negative		TRUE
1000 Genomes (Low Coverage)	NA19404.mapped.ILLUMINA.bwa.LWK.low_coverage.20120522	FALSE	FALSE	4	N/A			WT,WT	WT	WT	WT,WT	TRUE		Negative		TRUE
1000 Genomes (Low Coverage)	NA20287.mapped.ILLUMINA.bwa.ASW.low_coverage.20120522	FALSE	FALSE	4	N/A			WT,WT	WT	WT	WT,WT	TRUE		Negative		TRUE
1000 Genomes (Low Coverage)	NA19679.mapped.ILLUMINA.bwa.MXL.low_coverage.20120522	FALSE	FALSE	4	N/A			WT,WT	WT	WT	WT,WT	TRUE		Negative		TRUE
1000 Genomes (Low Coverage)	HG02137.mapped.ILLUMINA.bwa.KHV.low_coverage.20120522							WT,WT	WT	WT	WT,WT	TRUE		Negative		TRUE
1000 Genomes (Low Coverage)	HG01360.mapped.ILLUMINA.bwa.CLM.low_coverage.20120522	FALSE	FALSE	4	N/A			WT,WT	WT	WT	WT,WT	TRUE		Negative		TRUE
1000 Genomes (Low Coverage)	NA18970.mapped.ILLUMINA.bwa.JPT.low_coverage.20120522	FALSE	FALSE	4	N/A			WT,WT	WT	WT	WT,WT	TRUE		Negative		TRUE
1000 Genomes (Low Coverage)	NA18989.mapped.ILLUMINA.bwa.JPT.low_coverage.20120522	FALSE	FALSE	4	N/A			WT,WT	WT	WT	WT,WT	TRUE		Negative		TRUE
1000 Genomes (Low Coverage)	HG02016.mapped.ILLUMINA.bwa.KHV.low_coverage.20120522	FALSE	FALSE	4	N/A		c.1448T>G(p.Leu483Arg)	c.1448T>G(p.Leu483Arg),WT	WT	WT	WT,WT	FALSE		Negative
1000 Genomes (Low Coverage)	HG00284.mapped.ILLUMINA.bwa.FIN.low_coverage.20120522	FALSE	FALSE	4	N/A			WT,WT	WT	WT	WT,WT	TRUE		Negative		TRUE
1000 Genomes (Low Coverage)	NA06984.mapped.ILLUMINA.bwa.CEU.low_coverage.20120522	FALSE	FALSE	4	N/A			WT,WT	WT	WT	WT,WT	TRUE		Negative		TRUE
1000 Genomes (Low Coverage)	HG00310.mapped.ILLUMINA.bwa.FIN.low_coverage.20120522	FALSE	FALSE	4	N/A			WT,WT	WT	WT	WT,WT	TRUE		Negative		TRUE
1000 Genomes (Low Coverage)	HG00662.mapped.ILLUMINA.bwa.CHS.low_coverage.20120522	FALSE	FALSE	4	N/A			WT,WT	WT	WT	WT,WT	TRUE		Negative		TRUE
1000 Genomes (Low Coverage)	HG01248.mapped.ILLUMINA.bwa.PUR.low_coverage.20120522	FALSE	FALSE	4	N/A			WT,WT	WT	WT	WT,WT	TRUE		Negative		TRUE
1000 Genomes (Low Coverage)	NA19726.mapped.ILLUMINA.bwa.MXL.low_coverage.20120522	FALSE	FALSE	4	N/A			WT,WT	WT	WT	WT,WT	TRUE		Negative		TRUE
1000 Genomes (Low Coverage)	HG02078.mapped.ILLUMINA.bwa.KHV.low_coverage.20120522	FALSE	FALSE	4	N/A			WT,WT	WT	WT	WT,WT	TRUE		Negative		TRUE
1000 Genomes (Low Coverage)	HG02075.mapped.ILLUMINA.bwa.KHV.low_coverage.20120522							WT,WT	WT	WT	WT,WT	TRUE		Negative		TRUE
1000 Genomes (Low Coverage)	HG02470.mapped.ILLUMINA.bwa.ACB.low_coverage.20120522	FALSE	FALSE	4	N/A			WT,WT	WT	WT	WT,WT	TRUE		Negative		TRUE
1000 Genomes (Low Coverage)	NA20291.mapped.ILLUMINA.bwa.ASW.low_coverage.20120522	FALSE	FALSE	4	N/A			WT,WT	WT	WT	WT,WT	TRUE		Negative		TRUE
1000 Genomes (Low Coverage)	HG02309.mapped.ILLUMINA.bwa.ACB.low_coverage.20120522	FALSE	FALSE	7	N/A			WT,WT	WT	WT	WT,WT	TRUE		Negative		TRUE
1000 Genomes (Low Coverage)	HG00653.mapped.ILLUMINA.bwa.CHS.low_coverage.20120522	FALSE	FALSE	4	N/A			WT,WT	WT	WT	WT,WT	TRUE		Negative		TRUE
1000 Genomes (Low Coverage)	NA20911.mapped.ILLUMINA.bwa.GIH.low_coverage.20120522	FALSE	FALSE	4	N/A			WT,WT	WT	WT	WT,WT	TRUE		Negative		TRUE
1000 Genomes (Low Coverage)	NA19390.mapped.ILLUMINA.bwa.LWK.low_coverage.20120522	FALSE	FALSE	4	N/A			WT,WT	WT	WT	WT,WT	TRUE		Negative		TRUE
1000 Genomes (Low Coverage)	HG01190.mapped.ILLUMINA.bwa.PUR.low_coverage.20120522	FALSE	FALSE	4	N/A			WT,WT	WT	WT	WT,WT	TRUE		Negative		TRUE
1000 Genomes (Low Coverage)	HG01673.mapped.ILLUMINA.bwa.IBS.low_coverage.20120522	FALSE	FALSE	4	N/A			WT,WT	WT	WT	WT,WT	TRUE		Negative		TRUE
1000 Genomes (Low Coverage)	HG01603.mapped.ILLUMINA.bwa.IBS.low_coverage.20120522	FALSE	FALSE	4	N/A			WT,WT	WT	WT	WT,WT	TRUE		Negative		TRUE
1000 Genomes (Low Coverage)	NA21123.mapped.ILLUMINA.bwa.GIH.low_coverage.20120522	FALSE	FALSE	4	N/A			WT,WT	WT	WT	WT,WT	TRUE		Negative		TRUE
1000 Genomes (Low Coverage)	HG02396.mapped.ILLUMINA.bwa.CDX.low_coverage.20120522	FALSE	FALSE	4	N/A			WT,WT	WT	WT	WT,WT	TRUE		Negative		TRUE
1000 Genomes (Low Coverage)	HG01047.mapped.ILLUMINA.bwa.PUR.low_coverage.20120522	FALSE	FALSE	4	N/A			WT,WT	WT	WT	WT,WT	TRUE		Negative		TRUE
1000 Genomes (Low Coverage)	NA20289.mapped.ILLUMINA.bwa.ASW.low_coverage.20120522	FALSE	FALSE	4	N/A			WT,WT	WT	WT	WT,WT	TRUE		Negative		TRUE
1000 Genomes (Low Coverage)	HG01948.mapped.ILLUMINA.bwa.PEL.low_coverage.20120522	FALSE	FALSE	4	N/A			WT,WT	WT	WT	WT,WT	TRUE		Negative		TRUE
1000 Genomes (Low Coverage)	HG01607.mapped.ILLUMINA.bwa.IBS.low_coverage.20120522	FALSE	FALSE	4	N/A			WT,WT	WT	WT	WT,WT	TRUE		Negative		TRUE
1000 Genomes (Low Coverage)	NA19788.mapped.ILLUMINA.bwa.MXL.low_coverage.20120522	FALSE	FALSE	4	N/A			WT,WT	WT	WT	WT,WT	TRUE		Negative		TRUE
1000 Genomes (Low Coverage)	HG02164.mapped.ILLUMINA.bwa.CDX.low_coverage.20120522	FALSE	FALSE	4	N/A			WT,WT	WT	WT	WT,WT	TRUE		Negative		TRUE
1000 Genomes (Low Coverage)	HG01500.mapped.ILLUMINA.bwa.IBS.low_coverage.20120522	FALSE	FALSE	4	N/A			WT,WT	WT	WT	WT,WT	TRUE		Negative		TRUE
1000 Genomes (Low Coverage)	NA20850.mapped.ILLUMINA.bwa.GIH.low_coverage.20120522	FALSE	FALSE	4	N/A			WT,WT	WT	WT	WT,WT	TRUE		Negative		TRUE
1000 Genomes (Low Coverage)	NA20862.mapped.ILLUMINA.bwa.GIH.low_coverage.20120522	FALSE	FALSE	4	N/A			WT,WT	WT	WT	WT,WT	TRUE		Negative		TRUE
1000 Genomes (Low Coverage)	HG01777.mapped.ILLUMINA.bwa.IBS.low_coverage.20120522	FALSE	FALSE	4	N/A			WT,WT	WT	WT	WT,WT	TRUE		Negative		TRUE
1000 Genomes (Low Coverage)	NA19081.mapped.ILLUMINA.bwa.JPT.low_coverage.20120522							WT,WT	WT	WT	WT,WT	TRUE		Negative		TRUE
1000 Genomes (Low Coverage)	NA19440.mapped.ILLUMINA.bwa.LWK.low_coverage.20120522							WT,WT	WT	WT	WT,WT	TRUE		Negative		TRUE
1000 Genomes (Low Coverage)	NA18516.mapped.ILLUMINA.bwa.YRI.low_coverage.20120522	FALSE	FALSE	4	N/A			WT,WT	WT	WT	WT,WT	TRUE		Negative		TRUE
1000 Genomes (Low Coverage)	HG02049.mapped.ILLUMINA.bwa.KHV.low_coverage.20120522	FALSE	FALSE	4	N/A			WT,WT	WT	WT	WT,WT	TRUE		Negative		TRUE
1000 Genomes (Low Coverage)	HG01779.mapped.ILLUMINA.bwa.IBS.low_coverage.20120522	FALSE	FALSE	4	N/A			WT,WT	WT	WT	WT,WT	TRUE		Negative		TRUE
1000 Genomes (Low Coverage)	HG02521.mapped.ILLUMINA.bwa.KHV.low_coverage.20120522	FALSE	FALSE	4	N/A			WT,WT	WT	WT	WT,WT	TRUE		Negative		TRUE
1000 Genomes (Low Coverage)	HG00589.mapped.ILLUMINA.bwa.CHS.low_coverage.20120522							WT,WT	WT	WT	WT,WT	TRUE		Negative		TRUE
1000 Genomes (Low Coverage)	NA20870.mapped.ILLUMINA.bwa.GIH.low_coverage.20120522	FALSE	FALSE	4	N/A			WT,WT	WT	WT	WT,WT	TRUE		Negative		TRUE
1000 Genomes (Low Coverage)	NA20340.mapped.ILLUMINA.bwa.ASW.low_coverage.20120522	FALSE	FALSE	6	N/A			WT,WT	WT	WT	WT,WT	TRUE		Negative		TRUE
1000 Genomes (Low Coverage)	HG02522.mapped.ILLUMINA.bwa.KHV.low_coverage.20120522	FALSE	FALSE	4	N/A			WT,WT	WT	WT	WT,WT	TRUE		Negative		TRUE
1000 Genomes (Low Coverage)	HG01374.mapped.ILLUMINA.bwa.CLM.low_coverage.20120522	FALSE	FALSE	4	N/A			WT,WT	WT	WT	WT,WT	TRUE		Negative		TRUE
1000 Genomes (Low Coverage)	HG01441.mapped.ILLUMINA.bwa.CLM.low_coverage.20120522	FALSE	FALSE	4	N/A			WT,WT	WT	WT	WT,WT	TRUE		Negative		TRUE
1000 Genomes (Low Coverage)	NA19431.mapped.ILLUMINA.bwa.LWK.low_coverage.20120522							WT,WT	WT	WT	WT,WT	TRUE		Negative		TRUE
1000 Genomes (Low Coverage)	NA20903.mapped.ILLUMINA.bwa.GIH.low_coverage.20120522							WT,WT	WT	WT	WT,WT	TRUE		Negative		TRUE
1000 Genomes (Low Coverage)	HG01341.mapped.ILLUMINA.bwa.CLM.low_coverage.20120522	FALSE	FALSE	4	N/A			WT,WT	WT	WT	WT,WT	TRUE		Negative		TRUE
1000 Genomes (Low Coverage)	NA18985.mapped.ILLUMINA.bwa.JPT.low_coverage.20120522	FALSE	FALSE	4	N/A			WT,WT	WT	WT	WT,WT	TRUE		Negative		TRUE
1000 Genomes (Low Coverage)	HG02134.mapped.ILLUMINA.bwa.KHV.low_coverage.20120522	FALSE	FALSE	4	N/A			WT,WT	WT	WT	WT,WT	TRUE		Negative		TRUE
1000 Genomes (Low Coverage)	NA20853.mapped.ILLUMINA.bwa.GIH.low_coverage.20120522	FALSE	FALSE	4	N/A			WT,WT	WT	WT	WT,WT	TRUE		Negative		TRUE
1000 Genomes (Low Coverage)	HG02230.mapped.ILLUMINA.bwa.IBS.low_coverage.20120522	FALSE	FALSE	4	N/A			WT,WT	WT	WT	WT,WT	TRUE		Negative		TRUE
1000 Genomes (Low Coverage)	HG01914.mapped.ILLUMINA.bwa.ACB.low_coverage.20120522							WT,WT	WT	WT	WT,WT	TRUE		Negative		TRUE
1000 Genomes (Low Coverage)	NA20876.mapped.ILLUMINA.bwa.GIH.low_coverage.20120522	FALSE	FALSE	4	N/A			WT,WT	WT	WT	WT,WT	TRUE		Negative		TRUE
1000 Genomes (Low Coverage)	HG02364.mapped.ILLUMINA.bwa.CDX.low_coverage.20120522	FALSE	FALSE	4	N/A			WT,WT	WT	WT	WT,WT	TRUE		Negative		TRUE
1000 Genomes (Low Coverage)	HG02019.mapped.ILLUMINA.bwa.KHV.low_coverage.20120522	FALSE	FALSE	4	N/A			WT,WT	WT	WT	WT,WT	TRUE		Negative		TRUE
1000 Genomes (Low Coverage)	NA19385.mapped.ILLUMINA.bwa.LWK.low_coverage.20120522	FALSE	FALSE	4	N/A			WT,WT	WT	WT	WT,WT	TRUE		Negative		TRUE
1000 Genomes (Low Coverage)	HG02072.mapped.ILLUMINA.bwa.KHV.low_coverage.20120522	FALSE	FALSE	4	N/A			WT,WT	WT	WT	WT,WT	TRUE		Negative		TRUE
1000 Genomes (Low Coverage)	NA19783.mapped.ILLUMINA.bwa.MXL.low_coverage.20120522	FALSE	FALSE	4	N/A			WT,WT	WT	WT	WT,WT	TRUE		Negative		TRUE
1000 Genomes (Low Coverage)	NA19720.mapped.ILLUMINA.bwa.MXL.low_coverage.20120522	FALSE	FALSE	4	N/A			WT,WT	WT	WT	WT,WT	TRUE		Negative		TRUE
1000 Genomes (Low Coverage)	NA19223.mapped.ILLUMINA.bwa.YRI.low_coverage.20120522							WT,WT	WT	WT	WT,WT	TRUE		Negative		TRUE
1000 Genomes (Low Coverage)	HG01489.mapped.ILLUMINA.bwa.CLM.low_coverage.20120522	FALSE	FALSE	4	N/A			WT,WT	WT	WT	WT,WT	TRUE		Negative		TRUE
1000 Genomes (Low Coverage)	HG00326.mapped.ILLUMINA.bwa.FIN.low_coverage.20120522	FALSE	FALSE	4	N/A			WT,WT	WT	WT	WT,WT	TRUE		Negative		TRUE
1000 Genomes (Low Coverage)	HG02238.mapped.ILLUMINA.bwa.IBS.low_coverage.20120522	FALSE	FALSE	4	N/A			WT,WT	WT	WT	WT,WT	TRUE		Negative		TRUE
1000 Genomes (Low Coverage)	HG02147.mapped.ILLUMINA.bwa.PEL.low_coverage.20120522							WT,WT	WT	WT	WT,WT	TRUE		Negative		TRUE
1000 Genomes (Low Coverage)	HG01383.mapped.ILLUMINA.bwa.CLM.low_coverage.20120522	FALSE	FALSE	4	N/A			WT,WT	WT	WT	WT,WT	TRUE		Negative		TRUE
1000 Genomes (Low Coverage)	NA20894.mapped.ILLUMINA.bwa.GIH.low_coverage.20120522	FALSE	FALSE	4	N/A			WT,WT	WT	WT	WT,WT	TRUE		Negative		TRUE
1000 Genomes (Low Coverage)	HG01862.mapped.ILLUMINA.bwa.KHV.low_coverage.20120522	FALSE	FALSE	4	N/A			WT,WT	WT	WT	WT,WT	TRUE		Negative		TRUE
1000 Genomes (Low Coverage)	NA19319.mapped.ILLUMINA.bwa.LWK.low_coverage.20120522	FALSE	FALSE	4	N/A			WT,WT	WT	WT	WT,WT	TRUE		Negative		TRUE
1000 Genomes (Low Coverage)	HG02040.mapped.ILLUMINA.bwa.KHV.low_coverage.20120522	FALSE	FALSE	4	N/A			WT,WT	WT	WT	WT,WT	TRUE		Negative		TRUE
1000 Genomes (Low Coverage)	NA19732.mapped.ILLUMINA.bwa.MXL.low_coverage.20120522	FALSE	FALSE	4	N/A			WT,WT	WT	WT	WT,WT	TRUE		Negative		TRUE
1000 Genomes (Low Coverage)	NA20346.mapped.ILLUMINA.bwa.ASW.low_coverage.20120522	FALSE	FALSE	4	N/A			WT,WT	WT	WT	WT,WT	TRUE		Negative		TRUE
1000 Genomes (Low Coverage)	HG01843.mapped.ILLUMINA.bwa.KHV.low_coverage.20120522							WT,WT	WT	WT	WT,WT	TRUE		Negative		TRUE
1000 Genomes (Low Coverage)	NA19321.mapped.ILLUMINA.bwa.LWK.low_coverage.20120522	FALSE	FALSE	4	N/A			WT,WT	WT	WT	WT,WT	TRUE		Negative		TRUE
1000 Genomes (Low Coverage)	HG02334.mapped.ILLUMINA.bwa.ACB.low_coverage.20120522	FALSE	FALSE	4	N/A			WT,WT	WT	WT	WT,WT	TRUE		Negative		TRUE
1000 Genomes (Low Coverage)	HG01492.mapped.ILLUMINA.bwa.CLM.low_coverage.20120522	FALSE	FALSE	4	N/A			WT,WT	WT	WT	WT,WT	TRUE		Negative		TRUE
1000 Genomes (Low Coverage)	NA19669.mapped.ILLUMINA.bwa.MXL.low_coverage.20120522	FALSE	FALSE	4	N/A			WT,WT	WT	WT	WT,WT	TRUE		Negative		TRUE
1000 Genomes (Low Coverage)	NA20910.mapped.ILLUMINA.bwa.GIH.low_coverage.20120522	FALSE	FALSE	4	N/A			WT,WT	WT	WT	WT,WT	TRUE		Negative		TRUE
1000 Genomes (Low Coverage)	NA19438.mapped.ILLUMINA.bwa.LWK.low_coverage.20120522	FALSE	FALSE	4	N/A			WT,WT	WT	WT	WT,WT	TRUE		Negative		TRUE
1000 Genomes (Low Coverage)	NA20296.mapped.ILLUMINA.bwa.ASW.low_coverage.20120522	FALSE	FALSE	4	N/A			WT,WT	WT	WT	WT,WT	TRUE		Negative		TRUE
1000 Genomes (Low Coverage)	NA18982.mapped.ILLUMINA.bwa.JPT.low_coverage.20120522	FALSE	FALSE	4	N/A			WT,WT	WT	WT	WT,WT	TRUE		Negative		TRUE
1000 Genomes (Low Coverage)	NA19761.mapped.ILLUMINA.bwa.MXL.low_coverage.20120522	FALSE	FALSE	4	N/A			WT,WT	WT	WT	WT,WT	TRUE		Negative		TRUE
1000 Genomes (Low Coverage)	NA20892.mapped.ILLUMINA.bwa.GIH.low_coverage.20120522							WT,WT	WT	WT	WT,WT	TRUE		Negative		TRUE
1000 Genomes (Low Coverage)	NA19762.mapped.ILLUMINA.bwa.MXL.low_coverage.20120522	FALSE	FALSE	4	N/A			WT,WT	WT	WT	WT,WT	TRUE		Negative		TRUE
1000 Genomes (Low Coverage)	HG00108.mapped.ILLUMINA.bwa.GBR.low_coverage.20120522	FALSE	FALSE	4	N/A			WT,WT	WT	WT	WT,WT	TRUE		Negative		TRUE
1000 Genomes (Low Coverage)	NA18924.mapped.ILLUMINA.bwa.YRI.low_coverage.20120522	FALSE	FALSE	4	N/A			WT,WT	WT	WT	WT,WT	TRUE		Negative		TRUE
1000 Genomes (Low Coverage)	HG01986.mapped.ILLUMINA.bwa.ACB.low_coverage.20120522							WT,WT	WT	WT	WT,WT	TRUE		Negative		TRUE
1000 Genomes (Low Coverage)	NA19350.mapped.ILLUMINA.bwa.LWK.low_coverage.20120522	FALSE	FALSE	4	N/A			WT,WT	WT	WT	WT,WT	TRUE		Negative		TRUE
1000 Genomes (Low Coverage)	HG02067.mapped.ILLUMINA.bwa.KHV.low_coverage.20120522	FALSE	FALSE	4	N/A			WT,WT	WT	WT	WT,WT	TRUE		Negative		TRUE
1000 Genomes (Low Coverage)	HG01148.mapped.ILLUMINA.bwa.CLM.low_coverage.20120522	FALSE	FALSE	4	N/A			WT,WT	WT	WT	WT,WT	TRUE		Negative		TRUE
1000 Genomes (Low Coverage)	HG02282.mapped.ILLUMINA.bwa.ACB.low_coverage.20120522	FALSE	FALSE	4	N/A			WT,WT	WT	WT	WT,WT	TRUE		Negative		TRUE
1000 Genomes (Low Coverage)	HG01953.mapped.ILLUMINA.bwa.PEL.low_coverage.20120522							WT,WT	WT	WT	WT,WT	TRUE		Negative		TRUE
1000 Genomes (Low Coverage)	NA20332.mapped.ILLUMINA.bwa.ASW.low_coverage.20120522	FALSE	FALSE	4	N/A			WT,WT	WT	WT	WT,WT	TRUE		Negative		TRUE
1000 Genomes (Low Coverage)	HG02381.mapped.ILLUMINA.bwa.CDX.low_coverage.20120522							WT,WT	WT	WT	WT,WT	TRUE		Negative		TRUE
1000 Genomes (Low Coverage)	HG02054.mapped.ILLUMINA.bwa.ACB.low_coverage.20120522	FALSE	FALSE	4	N/A			WT,WT	WT	WT	WT,WT	TRUE		Negative		TRUE
1000 Genomes (Low Coverage)	HG01241.mapped.ILLUMINA.bwa.PUR.low_coverage.20120522	FALSE	FALSE	4	N/A			WT,WT	WT	WT	WT,WT	TRUE		Negative		TRUE
1000 Genomes (Low Coverage)	HG00628.mapped.ILLUMINA.bwa.CHS.low_coverage.20120522							WT,WT	WT	WT	WT,WT	TRUE		Negative		TRUE
1000 Genomes (Low Coverage)	NA19655.mapped.ILLUMINA.bwa.MXL.low_coverage.20120522	FALSE	FALSE	4	N/A			WT,WT	WT	WT	WT,WT	TRUE		Negative		TRUE
1000 Genomes (Low Coverage)	NA18963.mapped.ILLUMINA.bwa.JPT.low_coverage.20120522	FALSE	FALSE	4	N/A			WT,WT	WT	WT	WT,WT	TRUE		Negative		TRUE
1000 Genomes (Low Coverage)	NA19213.mapped.ILLUMINA.bwa.YRI.low_coverage.20120522	FALSE	FALSE	4	N/A			WT,WT	WT	WT	WT,WT	TRUE		Negative		TRUE
1000 Genomes (Low Coverage)	HG00306.mapped.ILLUMINA.bwa.FIN.low_coverage.20120522	FALSE	FALSE	5	N/A			WT,WT	WT	WT	WT,WT	TRUE		Negative		TRUE
1000 Genomes (Low Coverage)	NA19700.mapped.ILLUMINA.bwa.ASW.low_coverage.20120522	FALSE	FALSE	4	N/A			WT,WT	WT	WT	WT,WT	TRUE		Negative		TRUE
1000 Genomes (Low Coverage)	NA19065.mapped.ILLUMINA.bwa.JPT.low_coverage.20120522	FALSE	FALSE	4	N/A			WT,WT	WT	WT	WT,WT	TRUE		Negative		TRUE
1000 Genomes (Low Coverage)	NA11832.mapped.ILLUMINA.bwa.CEU.low_coverage.20120522	FALSE	FALSE	4	N/A			WT,WT	WT	WT	WT,WT	TRUE		Negative		TRUE
1000 Genomes (Low Coverage)	HG00684.mapped.ILLUMINA.bwa.CHS.low_coverage.20120522	FALSE	FALSE	4	N/A			WT,WT	WT	WT	WT,WT	TRUE		Negative		TRUE
1000 Genomes (Low Coverage)	NA18868.mapped.ILLUMINA.bwa.YRI.low_coverage.20120522	FALSE	FALSE	4	N/A			WT,WT	WT	WT	WT,WT	TRUE		Negative		TRUE
1000 Genomes (Low Coverage)	NA20126.mapped.ILLUMINA.bwa.ASW.low_coverage.20120522	FALSE	FALSE	4	N/A			WT,WT	WT	WT	WT,WT	TRUE		Negative		TRUE
1000 Genomes (Low Coverage)	HG00559.mapped.ILLUMINA.bwa.CHS.low_coverage.20120522	FALSE	FALSE	4	N/A			WT,WT	WT	WT	WT,WT	TRUE		Negative		TRUE
1000 Genomes (Low Coverage)	HG02035.mapped.ILLUMINA.bwa.KHV.low_coverage.20120522	FALSE	FALSE	4	N/A			WT,WT	WT	WT	WT,WT	TRUE		Negative		TRUE
1000 Genomes (Low Coverage)	HG00403.mapped.ILLUMINA.bwa.CHS.low_coverage.20120522	FALSE	FALSE	4	N/A			WT,WT	WT	WT	WT,WT	TRUE		Negative		TRUE
1000 Genomes (Low Coverage)	NA19334.mapped.ILLUMINA.bwa.LWK.low_coverage.20120522	FALSE	FALSE	8	N/A			WT,WT	WT	WT	WT,WT	TRUE		Negative		TRUE
1000 Genomes (Low Coverage)	HG00189.mapped.ILLUMINA.bwa.FIN.low_coverage.20120522	FALSE	FALSE	4	N/A			WT,WT	WT	WT	WT,WT	TRUE		Negative		TRUE
1000 Genomes (Low Coverage)	NA18634.mapped.ILLUMINA.bwa.CHB.low_coverage.20120522	FALSE	FALSE	4	N/A			WT,WT	WT	WT	WT,WT	TRUE		Negative		TRUE
1000 Genomes (Low Coverage)	HG01608.mapped.ILLUMINA.bwa.IBS.low_coverage.20120522	FALSE	FALSE	4	N/A			WT,WT	WT	WT	WT,WT	TRUE		Negative		TRUE
1000 Genomes (Low Coverage)	HG01055.mapped.ILLUMINA.bwa.PUR.low_coverage.20120522							WT,WT	WT	WT	WT,WT	TRUE		Negative		TRUE
1000 Genomes (Low Coverage)	NA19909.mapped.ILLUMINA.bwa.ASW.low_coverage.20120522							WT,WT	WT	WT	WT,WT	TRUE		Negative		TRUE
1000 Genomes (Low Coverage)	HG00114.mapped.ILLUMINA.bwa.GBR.low_coverage.20120522	FALSE	FALSE	4	N/A			WT,WT	WT	WT	WT,WT	TRUE		Negative		TRUE
1000 Genomes (Low Coverage)	HG00124.mapped.ILLUMINA.bwa.GBR.low_coverage.20120522	FALSE	FALSE	4	N/A			WT,WT	WT	WT	WT,WT	TRUE		Negative		TRUE
1000 Genomes (Low Coverage)	HG00625.mapped.ILLUMINA.bwa.CHS.low_coverage.20120522	FALSE	FALSE	4	N/A			WT,WT	WT	WT	WT,WT	TRUE		Negative		TRUE
1000 Genomes (Low Coverage)	NA18560.mapped.ILLUMINA.bwa.CHB.low_coverage.20120522							WT,WT	WT	WT	WT,WT	TRUE		Negative		TRUE
1000 Genomes (Low Coverage)	NA18533.mapped.ILLUMINA.bwa.CHB.low_coverage.20120522	FALSE	FALSE	4	N/A			WT,WT	WT	WT	WT,WT	TRUE		Negative		TRUE
1000 Genomes (Low Coverage)	HG01694.mapped.ILLUMINA.bwa.IBS.low_coverage.20120522	FALSE	FALSE	4	N/A			WT,WT	WT	WT	WT,WT	TRUE		Negative		TRUE
1000 Genomes (Low Coverage)	HG01869.mapped.ILLUMINA.bwa.KHV.low_coverage.20120522	FALSE	FALSE	4	N/A			WT,WT	WT	WT	WT,WT	TRUE		Negative		TRUE
1000 Genomes (Low Coverage)	NA19920.mapped.ILLUMINA.bwa.ASW.low_coverage.20120522	FALSE	FALSE	4	N/A			WT,WT	WT	WT	WT,WT	TRUE		Negative		TRUE
1000 Genomes (Low Coverage)	HG01685.mapped.ILLUMINA.bwa.IBS.low_coverage.20120522							WT,WT	WT	WT	WT,WT	TRUE		Negative		TRUE
1000 Genomes (Low Coverage)	HG01149.mapped.ILLUMINA.bwa.CLM.low_coverage.20120522							WT,WT	WT	WT	WT,WT	TRUE		Negative		TRUE
1000 Genomes (Low Coverage)	NA19756.mapped.ILLUMINA.bwa.MXL.low_coverage.20120522	FALSE	FALSE	4	N/A			WT,WT	WT	WT	WT,WT	TRUE		Negative		TRUE
1000 Genomes (Low Coverage)	NA19711.mapped.ILLUMINA.bwa.ASW.low_coverage.20120522	FALSE	FALSE	5	N/A			WT,WT	WT	WT	WT,WT	TRUE		Negative		TRUE
1000 Genomes (Low Coverage)	HG00308.mapped.ILLUMINA.bwa.FIN.low_coverage.20120522	FALSE	FALSE	4	N/A			WT,WT	WT	WT	WT,WT	TRUE		Negative		TRUE
1000 Genomes (Low Coverage)	HG01851.mapped.ILLUMINA.bwa.KHV.low_coverage.20120522	FALSE	FALSE	4	N/A			WT,WT	WT	WT	WT,WT	TRUE		Negative		TRUE
1000 Genomes (Low Coverage)	NA19384.mapped.ILLUMINA.bwa.LWK.low_coverage.20120522	FALSE	FALSE	4	N/A			WT,WT	WT	WT	WT,WT	TRUE		Negative		TRUE
1000 Genomes (Low Coverage)	NA19670.mapped.ILLUMINA.bwa.MXL.low_coverage.20120522	FALSE	FALSE	4	N/A			WT,WT	WT	WT	WT,WT	TRUE		Negative		TRUE
1000 Genomes (Low Coverage)	HG01761.mapped.ILLUMINA.bwa.IBS.low_coverage.20120522	FALSE	FALSE	4	N/A			WT,WT	WT	WT	WT,WT	TRUE		Negative		TRUE
1000 Genomes (Low Coverage)	HG01173.mapped.ILLUMINA.bwa.PUR.low_coverage.20120522							WT,WT	WT	WT	WT,WT	TRUE		Negative		TRUE
1000 Genomes (Low Coverage)	NA21099.mapped.ILLUMINA.bwa.GIH.low_coverage.20120522	FALSE	FALSE	3	FALSE			WT,WT	WT	WT	WT,WT	TRUE		Negative		TRUE
1000 Genomes (Low Coverage)	HG01935.mapped.ILLUMINA.bwa.PEL.low_coverage.20120522	FALSE	FALSE	4	N/A			WT,WT	WT	WT	WT,WT	TRUE		Negative		TRUE
1000 Genomes (Low Coverage)	HG00690.mapped.ILLUMINA.bwa.CHS.low_coverage.20120522	FALSE	FALSE	4	N/A			WT,WT	WT	WT	WT,WT	TRUE		Negative		TRUE
1000 Genomes (Low Coverage)	NA19457.mapped.ILLUMINA.bwa.LWK.low_coverage.20120522	FALSE	FALSE	4	N/A			WT,WT	WT	WT	WT,WT	TRUE		Negative		TRUE
1000 Genomes (Low Coverage)	HG01852.mapped.ILLUMINA.bwa.KHV.low_coverage.20120522							WT,WT	WT	WT	WT,WT	TRUE		Negative		TRUE
1000 Genomes (Low Coverage)	HG01841.mapped.ILLUMINA.bwa.KHV.low_coverage.20120522							WT,WT	WT	WT	WT,WT	TRUE		Negative		TRUE
1000 Genomes (Low Coverage)	HG01791.mapped.ILLUMINA.bwa.GBR.low_coverage.20120522	FALSE	FALSE	4	N/A			WT,WT	WT	WT	WT,WT	TRUE		Negative		TRUE
1000 Genomes (High Coverage)	NA21144.final	FALSE	FALSE	4	N/A			WT,WT	WT	WT	WT,WT	TRUE		Negative		TRUE
1000 Genomes (High Coverage)	NA21143.final	FALSE	FALSE	4	N/A			WT,WT	WT	WT	WT,WT	TRUE		Negative		TRUE
1000 Genomes (High Coverage)	NA21142.final	FALSE	FALSE	4	N/A			WT,WT	WT	WT	WT,WT	TRUE		Negative		TRUE
1000 Genomes (High Coverage)	NA21142.final	FALSE	FALSE	4	N/A			WT,WT	WT	WT	WT,WT	TRUE		Negative		TRUE
1000 Genomes (High Coverage)	NA21141.final	FALSE	FALSE	4	N/A			WT,WT	WT	WT	WT,WT	TRUE		Negative		TRUE
1000 Genomes (High Coverage)	NA21137.final	FALSE	FALSE	4	N/A			WT,WT	WT	WT	WT,WT	TRUE		Negative		TRUE
1000 Genomes (High Coverage)	NA21135.final	FALSE	FALSE	4	N/A		c.1093G>A(p.Glu365Lys)	c.1093G>A(p.Glu365Lys),WT	WT	WT	WT,WT	Needs Validation		Negative
1000 Genomes (High Coverage)	NA21133.final	FALSE	FALSE	3	FALSE			WT,WT	WT	WT	WT,WT	TRUE		Negative		TRUE
1000 Genomes (High Coverage)	NA21130.final	FALSE	FALSE	4	N/A			WT,WT	WT	WT	WT,WT	TRUE		Negative		TRUE
1000 Genomes (High Coverage)	NA21129.final	FALSE	FALSE	4	N/A			WT,WT	WT	WT	WT,WT	TRUE		Negative		TRUE
1000 Genomes (High Coverage)	NA21128.final	FALSE	FALSE	4	N/A			WT,WT	WT	WT	WT,WT	TRUE		Negative		TRUE
1000 Genomes (High Coverage)	NA21127.final	FALSE	FALSE	4	N/A			WT,WT	WT	WT	WT,WT	TRUE		Negative		TRUE
1000 Genomes (High Coverage)	NA21126.final	FALSE	FALSE	4	N/A			WT,WT	WT	WT	WT,WT	TRUE		Negative		TRUE
1000 Genomes (High Coverage)	NA21125.final	FALSE	FALSE	4	N/A			WT,WT	WT	WT	WT,WT	TRUE		Negative		TRUE
1000 Genomes (High Coverage)	NA21124.final	FALSE	FALSE	4	N/A			WT,WT	WT	WT	WT,WT	TRUE		Negative		TRUE
1000 Genomes (High Coverage)	NA21123.final	FALSE	FALSE	4	N/A			WT,WT	WT	WT	WT,WT	TRUE		Negative		TRUE
1000 Genomes (High Coverage)	NA21122.final	FALSE	FALSE	4	N/A			WT,WT	WT	WT	WT,WT	TRUE		Negative		TRUE
1000 Genomes (High Coverage)	NA21120.final	FALSE	FALSE	4	N/A			WT,WT	WT	WT	WT,WT	TRUE		Negative		TRUE
1000 Genomes (High Coverage)	NA21119.final	FALSE	FALSE	4	N/A			WT,WT	WT	WT	WT,WT	TRUE		Negative		TRUE
1000 Genomes (High Coverage)	NA21118.final	FALSE	FALSE	4	N/A			WT,WT	WT	WT	WT,WT	TRUE		Negative		TRUE
1000 Genomes (High Coverage)	NA21117.final	FALSE	FALSE	4	N/A			WT,WT	WT	WT	WT,WT	TRUE		Negative		TRUE
1000 Genomes (High Coverage)	NA21116.final	FALSE	FALSE	4	N/A			WT,WT	WT	WT	WT,WT	TRUE		Negative		TRUE
1000 Genomes (High Coverage)	NA21115.final	FALSE	FALSE	4	N/A			WT,WT	WT	WT	WT,WT	TRUE		Negative		TRUE
1000 Genomes (High Coverage)	NA21114.final	FALSE	FALSE	4	N/A			WT,WT	WT	WT	WT,WT	TRUE		Negative		TRUE
1000 Genomes (High Coverage)	NA21113.final	FALSE	FALSE	4	N/A			WT,WT	WT	WT	WT,WT	TRUE		Negative		TRUE
1000 Genomes (High Coverage)	NA21112.final	FALSE	FALSE	4	N/A			WT,WT	WT	WT	WT,WT	TRUE		Negative		TRUE
1000 Genomes (High Coverage)	NA21111.final	FALSE	FALSE	4	N/A			WT,WT	WT	WT	WT,WT	TRUE		Negative		TRUE
1000 Genomes (High Coverage)	NA21110.final	FALSE	FALSE	4	N/A			WT,WT	WT	WT	WT,WT	TRUE		Negative		TRUE
1000 Genomes (High Coverage)	NA21109.final	FALSE	FALSE	4	N/A			WT,WT	WT	WT	WT,WT	TRUE		Negative		TRUE
1000 Genomes (High Coverage)	NA21108.final	FALSE	FALSE	4	N/A			WT,WT	WT	WT	WT,WT	TRUE		Negative		TRUE
1000 Genomes (High Coverage)	NA21107.final	FALSE	FALSE	4	N/A			WT,WT	WT	WT	WT,WT	TRUE		Negative		TRUE
1000 Genomes (High Coverage)	NA21106.final	FALSE	FALSE	4	N/A			WT,WT	WT	WT	WT,WT	TRUE		Negative		TRUE
1000 Genomes (High Coverage)	NA21105.final	FALSE	FALSE	4	N/A			WT,WT	WT	WT	WT,WT	TRUE		Negative		TRUE
1000 Genomes (High Coverage)	NA21104.final	FALSE	FALSE	4	N/A			WT,WT	WT	WT	WT,WT	TRUE		Negative		TRUE
1000 Genomes (High Coverage)	NA21103.final	FALSE	FALSE	4	N/A			WT,WT	WT	WT	WT,WT	TRUE		Negative		TRUE
1000 Genomes (High Coverage)	NA21102.final	FALSE	FALSE	4	N/A			WT,WT	WT	WT	WT,WT	TRUE		Negative		TRUE
1000 Genomes (High Coverage)	NA21101.final	FALSE	FALSE	4	N/A			WT,WT	WT	WT	WT,WT	TRUE		Negative		TRUE
1000 Genomes (High Coverage)	NA21100.final	FALSE	FALSE	4	N/A			WT,WT	WT	WT	WT,WT	TRUE		Negative		TRUE
1000 Genomes (High Coverage)	NA21099.final	FALSE	FALSE	3	FALSE			WT,WT	WT	WT	WT,WT	TRUE		Negative		TRUE
1000 Genomes (High Coverage)	NA21098.final	FALSE	FALSE	4	N/A			WT,WT	WT	WT	WT,WT	TRUE		Negative		TRUE
1000 Genomes (High Coverage)	NA21097.final	FALSE	FALSE	4	N/A			WT,WT	WT	WT	WT,WT	TRUE		Negative		TRUE
1000 Genomes (High Coverage)	NA21095.final	FALSE	FALSE	4	N/A			WT,WT	WT	WT	WT,WT	TRUE		Negative		TRUE
1000 Genomes (High Coverage)	NA21094.final	FALSE	FALSE	4	N/A			WT,WT	WT	WT	WT,WT	TRUE		Negative		TRUE
1000 Genomes (High Coverage)	NA21093.final	FALSE	FALSE	5	N/A			WT,WT	WT	WT	WT,WT	TRUE		Negative		TRUE
1000 Genomes (High Coverage)	NA21092.final	FALSE	FALSE	4	N/A			WT,WT	WT	WT	WT,WT	TRUE		Negative		TRUE
1000 Genomes (High Coverage)	NA21091.final	FALSE	FALSE	4	N/A			WT,WT	WT	WT	WT,WT	TRUE		Negative		TRUE
1000 Genomes (High Coverage)	NA21090.final	FALSE	FALSE	4	N/A			WT,WT	WT	WT	WT,WT	TRUE		Negative		TRUE
1000 Genomes (High Coverage)	NA21089.final	FALSE	FALSE	4	N/A			WT,WT	WT	WT	WT,WT	TRUE		Negative		TRUE
1000 Genomes (High Coverage)	NA21088.final	FALSE	FALSE	4	N/A			WT,WT	WT	WT	WT,WT	TRUE		Negative		TRUE
1000 Genomes (High Coverage)	NA21087.final	FALSE	FALSE	4	N/A			WT,WT	WT	WT	WT,WT	TRUE		Negative		TRUE
1000 Genomes (High Coverage)	NA21086.final	FALSE	FALSE	4	N/A			WT,WT	WT	WT	WT,WT	TRUE		Negative		TRUE
1000 Genomes (High Coverage)	NA20911.final	FALSE	FALSE	4	N/A			WT,WT	WT	WT	WT,WT	TRUE		Negative		TRUE
1000 Genomes (High Coverage)	NA20910.final	FALSE	FALSE	4	N/A			WT,WT	WT	WT	WT,WT	TRUE		Negative		TRUE
1000 Genomes (High Coverage)	NA20908.final	FALSE	FALSE	4	N/A			WT,WT	WT	WT	WT,WT	TRUE		Negative		TRUE
1000 Genomes (High Coverage)	NA20906.final	FALSE	FALSE	4	N/A			WT,WT	WT	WT	WT,WT	TRUE		Negative		TRUE
1000 Genomes (High Coverage)	NA20905.final	FALSE	FALSE	4	N/A			WT,WT	WT	WT	WT,WT	TRUE		Negative		TRUE
1000 Genomes (High Coverage)	NA20904.final	FALSE	FALSE	4	N/A			WT,WT	WT	WT	WT,WT	TRUE		Negative		TRUE
1000 Genomes (High Coverage)	NA20903.final	FALSE	FALSE	4	N/A			WT,WT	WT	WT	WT,WT	TRUE		Negative		TRUE
1000 Genomes (High Coverage)	NA20902.final	FALSE	FALSE	5	N/A			WT,WT	WT	WT	WT,WT	TRUE		Negative		TRUE
1000 Genomes (High Coverage)	NA20901.final	FALSE	FALSE	4	N/A			WT,WT	WT	WT	WT,WT	TRUE		Negative		TRUE
1000 Genomes (High Coverage)	NA20900.final	FALSE	FALSE	4	N/A			WT,WT	WT	WT	WT,WT	TRUE		Negative		TRUE
1000 Genomes (High Coverage)	NA20899.final	FALSE	FALSE	4	N/A			WT,WT	WT	WT	WT,WT	TRUE		Negative		TRUE
1000 Genomes (High Coverage)	NA20897.final	FALSE	FALSE	4	N/A			WT,WT	WT	WT	WT,WT	TRUE		Negative		TRUE
1000 Genomes (High Coverage)	NA20896.final	FALSE	FALSE	4	N/A			WT,WT	WT	WT	WT,WT	TRUE		Negative		TRUE
1000 Genomes (High Coverage)	NA20895.final	FALSE	FALSE	4	N/A			WT,WT	WT	WT	WT,WT	TRUE		Negative		TRUE
1000 Genomes (High Coverage)	NA20894.final	FALSE	FALSE	4	N/A			WT,WT	WT	WT	WT,WT	TRUE		Negative		TRUE
1000 Genomes (High Coverage)	NA20892.final	FALSE	FALSE	4	N/A			WT,WT	WT	WT	WT,WT	TRUE		Negative		TRUE
1000 Genomes (High Coverage)	NA20891.final	FALSE	FALSE	4	N/A			WT,WT	WT	WT	WT,WT	TRUE		Negative		TRUE
1000 Genomes (High Coverage)	NA20890.final	FALSE	FALSE	4	N/A			WT,WT	WT	WT	WT,WT	TRUE		Negative		TRUE
1000 Genomes (High Coverage)	NA20889.final	FALSE	FALSE	4	N/A			WT,WT	WT	WT	WT,WT	TRUE		Negative		TRUE
1000 Genomes (High Coverage)	NA20888.final	FALSE	FALSE	4	N/A			WT,WT	WT	WT	WT,WT	TRUE		Negative		TRUE
1000 Genomes (High Coverage)	NA20887.final	FALSE	FALSE	4	N/A			WT,WT	WT	WT	WT,WT	TRUE		Negative		TRUE
1000 Genomes (High Coverage)	NA20886.final	FALSE	FALSE	4	N/A			WT,WT	WT	WT	WT,WT	TRUE		Negative		TRUE
1000 Genomes (High Coverage)	NA20885.final	FALSE	FALSE	4	N/A			WT,WT	WT	WT	WT,WT	TRUE		Negative		TRUE
1000 Genomes (High Coverage)	NA20884.final	FALSE	FALSE	4	N/A			WT,WT	WT	WT	WT,WT	TRUE		Negative		TRUE
1000 Genomes (High Coverage)	NA20882.final	FALSE	FALSE	4	N/A			WT,WT	WT	WT	WT,WT	TRUE		Negative		TRUE
1000 Genomes (High Coverage)	NA20881.final	FALSE	FALSE	4	N/A			WT,WT	WT	WT	WT,WT	TRUE		Negative		TRUE
1000 Genomes (High Coverage)	NA20878.final	FALSE	FALSE	4	N/A			WT,WT	WT	WT	WT,WT	TRUE		Negative		TRUE
1000 Genomes (High Coverage)	NA20877.final	FALSE	FALSE	4	N/A			WT,WT	WT	WT	WT,WT	TRUE		Negative		TRUE
1000 Genomes (High Coverage)	NA20876.final	FALSE	FALSE	4	N/A			WT,WT	WT	WT	WT,WT	TRUE		Negative		TRUE
1000 Genomes (High Coverage)	NA20875.final	FALSE	FALSE	4	N/A			WT,WT	WT	WT	WT,WT	TRUE		Negative		TRUE
1000 Genomes (High Coverage)	NA20874.final	FALSE	FALSE	4	N/A			WT,WT	WT	WT	WT,WT	TRUE		Negative		TRUE
1000 Genomes (High Coverage)	NA20874.final	FALSE	FALSE	4	N/A			WT,WT	WT	WT	WT,WT	TRUE		Negative		TRUE
1000 Genomes (High Coverage)	NA20872.final	FALSE	FALSE	4	N/A			WT,WT	WT	WT	WT,WT	TRUE		Negative		TRUE
1000 Genomes (High Coverage)	NA20870.final	FALSE	FALSE	4	N/A			WT,WT	WT	WT	WT,WT	TRUE		Negative		TRUE
1000 Genomes (High Coverage)	NA20869.final	FALSE	FALSE	4	N/A			WT,WT	WT	WT	WT,WT	TRUE		Negative		TRUE
1000 Genomes (High Coverage)	NA20868.final	FALSE	FALSE	4	N/A			WT,WT	WT	WT	WT,WT	TRUE		Negative		TRUE
1000 Genomes (High Coverage)	NA20867.final	FALSE	FALSE	4	N/A			WT,WT	WT	WT	WT,WT	TRUE		Negative		TRUE
1000 Genomes (High Coverage)	NA20866.final	FALSE	FALSE	4	N/A			WT,WT	WT	WT	WT,WT	TRUE		Negative		TRUE
1000 Genomes (High Coverage)	NA20864.final	FALSE	FALSE	4	N/A			WT,WT	WT	WT	WT,WT	TRUE		Negative		TRUE
1000 Genomes (High Coverage)	NA20863.final	FALSE	FALSE	4	N/A			WT,WT	WT	WT	WT,WT	TRUE		Negative		TRUE
1000 Genomes (High Coverage)	NA20862.final	FALSE	FALSE	4	N/A			WT,WT	WT	WT	WT,WT	TRUE		Negative		TRUE
1000 Genomes (High Coverage)	NA20861.final	FALSE	FALSE	4	N/A			WT,WT	WT	WT	WT,WT	TRUE		Negative		TRUE
1000 Genomes (High Coverage)	NA20859.final	FALSE	FALSE	4	N/A			WT,WT	WT	WT	WT,WT	TRUE		Negative		TRUE
1000 Genomes (High Coverage)	NA20858.final	FALSE	FALSE	4	N/A			WT,WT	WT	WT	WT,WT	TRUE		Negative		TRUE
1000 Genomes (High Coverage)	NA20856.final	FALSE	FALSE	4	N/A			WT,WT	WT	WT	WT,WT	TRUE		Negative		TRUE
1000 Genomes (High Coverage)	NA20854.final	FALSE	FALSE	4	N/A			WT,WT	WT	WT	WT,WT	TRUE		Negative		TRUE
1000 Genomes (High Coverage)	NA20853.final	FALSE	FALSE	4	N/A			WT,WT	WT	WT	WT,WT	TRUE		Negative		TRUE
1000 Genomes (High Coverage)	NA20852.final	FALSE	FALSE	4	N/A			WT,WT	WT	WT	WT,WT	TRUE		Negative		TRUE
1000 Genomes (High Coverage)	NA20851.final	FALSE	FALSE	4	N/A			WT,WT	WT	WT	WT,WT	TRUE		Negative		TRUE
1000 Genomes (High Coverage)	NA20850.final	FALSE	FALSE	4	N/A			WT,WT	WT	WT	WT,WT	TRUE		Negative		TRUE
1000 Genomes (High Coverage)	NA20849.final	FALSE	FALSE	4	N/A			WT,WT	WT	WT	WT,WT	TRUE		Negative		TRUE
1000 Genomes (High Coverage)	NA20846.final	FALSE	FALSE	4	N/A			WT,WT	WT	WT	WT,WT	TRUE		Negative		TRUE
1000 Genomes (High Coverage)	NA20845.final	FALSE	FALSE	4	N/A			WT,WT	WT	WT	WT,WT	TRUE		Negative		TRUE
1000 Genomes (High Coverage)	NA20832.final	FALSE	FALSE	4	N/A			WT,WT	WT	WT	WT,WT	TRUE		Negative		TRUE
1000 Genomes (High Coverage)	NA20828.final	FALSE	FALSE	4	N/A			WT,WT	WT	WT	WT,WT	TRUE		Negative		TRUE
1000 Genomes (High Coverage)	NA20827.final	FALSE	FALSE	4	N/A			WT,WT	WT	WT	WT,WT	TRUE		Negative		TRUE
1000 Genomes (High Coverage)	NA20826.final	FALSE	FALSE	4	N/A			WT,WT	WT	WT	WT,WT	TRUE		Negative		TRUE
1000 Genomes (High Coverage)	NA20822.final	FALSE	FALSE	4	N/A			WT,WT	WT	WT	WT,WT	TRUE		Negative		TRUE
1000 Genomes (High Coverage)	NA20821.final	FALSE	FALSE	4	N/A			WT,WT	WT	WT	WT,WT	TRUE		Negative		TRUE
1000 Genomes (High Coverage)	NA20819.final	FALSE	FALSE	4	N/A			WT,WT	WT	WT	WT,WT	TRUE		Negative		TRUE
1000 Genomes (High Coverage)	NA20818.final	FALSE	FALSE	4	N/A		c.1093G>A(p.Glu365Lys)	c.1093G>A(p.Glu365Lys),WT	WT	WT	WT,WT	Needs Validation		Negative
1000 Genomes (High Coverage)	NA20815.final	FALSE	TRUE	4	N/A	L483P/		L483P,WT	WT	WT	WT,WT	Needs Validation		Negative
1000 Genomes (High Coverage)	NA20814.final	FALSE	FALSE	4	N/A			WT,WT	WT	WT	WT,WT	TRUE		Negative		TRUE
1000 Genomes (High Coverage)	NA20813.final	FALSE	FALSE	4	N/A			WT,WT	WT	WT	WT,WT	TRUE		Negative		TRUE
1000 Genomes (High Coverage)	NA20812.final	FALSE	FALSE	4	N/A			WT,WT	WT	WT	WT,WT	TRUE		Negative		TRUE
1000 Genomes (High Coverage)	NA20811.final	FALSE	FALSE	4	N/A			WT,WT	WT	WT	WT,WT	TRUE		Negative		TRUE
1000 Genomes (High Coverage)	NA20810.final	FALSE	FALSE	4	N/A			WT,WT	WT	WT	WT,WT	TRUE		Negative		TRUE
1000 Genomes (High Coverage)	NA20809.final	FALSE	FALSE	4	N/A			WT,WT	WT	WT	WT,WT	TRUE		Negative		TRUE
1000 Genomes (High Coverage)	NA20808.final	FALSE	FALSE	4	N/A			WT,WT	WT	WT	WT,WT	TRUE		Negative		TRUE
1000 Genomes (High Coverage)	NA20807.final	FALSE	FALSE	4	N/A			WT,WT	WT	WT	WT,WT	TRUE		Negative		TRUE
1000 Genomes (High Coverage)	NA20806.final	FALSE	FALSE	4	N/A			WT,WT	WT	WT	WT,WT	TRUE		Negative		TRUE
1000 Genomes (High Coverage)	NA20805.final	FALSE	FALSE	4	N/A			WT,WT	WT	WT	WT,WT	TRUE		Negative		TRUE
1000 Genomes (High Coverage)	NA20804.final	FALSE	FALSE	4	N/A			WT,WT	WT	WT	WT,WT	TRUE		Negative		TRUE
1000 Genomes (High Coverage)	NA20803.final	FALSE	FALSE	4	N/A			WT,WT	WT	WT	WT,WT	TRUE		Negative		TRUE
1000 Genomes (High Coverage)	NA20802.final	FALSE	FALSE	4	N/A			WT,WT	WT	WT	WT,WT	TRUE		Negative		TRUE
1000 Genomes (High Coverage)	NA20801.final	FALSE	FALSE	4	N/A			WT,WT	WT	WT	WT,WT	TRUE		Negative		TRUE
1000 Genomes (High Coverage)	NA20800.final	FALSE	FALSE	4	N/A			WT,WT	WT	WT	WT,WT	TRUE		Negative		TRUE
1000 Genomes (High Coverage)	NA20799.final	FALSE	FALSE	4	N/A			WT,WT	WT	WT	WT,WT	TRUE		Negative		TRUE
1000 Genomes (High Coverage)	NA20798.final	FALSE	FALSE	4	N/A			WT,WT	WT	WT	WT,WT	TRUE		Negative		TRUE
1000 Genomes (High Coverage)	NA20797.final	FALSE	FALSE	4	N/A			WT,WT	WT	WT	WT,WT	TRUE		Negative		TRUE
1000 Genomes (High Coverage)	NA20796.final	FALSE	FALSE	4	N/A			WT,WT	WT	WT	WT,WT	TRUE		Negative		TRUE
1000 Genomes (High Coverage)	NA20795.final	FALSE	FALSE	4	N/A			WT,WT	WT	WT	WT,WT	TRUE		Negative		TRUE
1000 Genomes (High Coverage)	NA20792.final	FALSE	FALSE	4	N/A			WT,WT	WT	WT	WT,WT	TRUE		Negative		TRUE
1000 Genomes (High Coverage)	NA20790.final	FALSE	FALSE	4	N/A			WT,WT	WT	WT	WT,WT	TRUE		Negative		TRUE
1000 Genomes (High Coverage)	NA20787.final	FALSE	FALSE	4	N/A		c.1093G>A(p.Glu365Lys)	c.1093G>A(p.Glu365Lys),WT	WT	WT	WT,WT	Needs Validation		Negative
1000 Genomes (High Coverage)	NA20786.final	FALSE	FALSE	4	N/A			WT,WT	WT	WT	WT,WT	TRUE		Negative		TRUE
1000 Genomes (High Coverage)	NA20786.final	FALSE	FALSE	4	N/A			WT,WT	WT	WT	WT,WT	TRUE		Negative		TRUE
1000 Genomes (High Coverage)	NA20785.final	FALSE	FALSE	4	N/A			WT,WT	WT	WT	WT,WT	TRUE		Negative		TRUE
1000 Genomes (High Coverage)	NA20783.final	FALSE	FALSE	4	N/A			WT,WT	WT	WT	WT,WT	TRUE		Negative		TRUE
1000 Genomes (High Coverage)	NA20778.final	FALSE	FALSE	4	N/A			WT,WT	WT	WT	WT,WT	TRUE		Negative		TRUE
1000 Genomes (High Coverage)	NA20775.final	FALSE	FALSE	4	N/A			WT,WT	WT	WT	WT,WT	TRUE		Negative		TRUE
1000 Genomes (High Coverage)	NA20774.final	FALSE	FALSE	4	N/A			WT,WT	WT	WT	WT,WT	TRUE		Negative		TRUE
1000 Genomes (High Coverage)	NA20773.final	FALSE	FALSE	4	N/A			WT,WT	WT	WT	WT,WT	TRUE		Negative		TRUE
1000 Genomes (High Coverage)	NA20772.final	FALSE	FALSE	4	N/A			WT,WT	WT	WT	WT,WT	TRUE		Negative		TRUE
1000 Genomes (High Coverage)	NA20771.final	FALSE	FALSE	4	N/A			WT,WT	WT	WT	WT,WT	TRUE		Negative		TRUE
1000 Genomes (High Coverage)	NA20770.final	FALSE	FALSE	4	N/A			WT,WT	WT	WT	WT,WT	TRUE		Negative		TRUE
1000 Genomes (High Coverage)	NA20769.final	FALSE	FALSE	4	N/A			WT,WT	WT	WT	WT,WT	TRUE		Negative		TRUE
1000 Genomes (High Coverage)	NA20768.final	FALSE	FALSE	4	N/A			WT,WT	WT	WT	WT,WT	TRUE		Negative		TRUE
1000 Genomes (High Coverage)	NA20767.final	FALSE	FALSE	4	N/A			WT,WT	WT	WT	WT,WT	TRUE		Negative		TRUE
1000 Genomes (High Coverage)	NA20766.final	FALSE	FALSE	4	N/A			WT,WT	WT	WT	WT,WT	TRUE		Negative		TRUE
1000 Genomes (High Coverage)	NA20765.final	FALSE	FALSE	4	N/A			WT,WT	WT	WT	WT,WT	TRUE		Negative		TRUE
1000 Genomes (High Coverage)	NA20764.final	FALSE	FALSE	4	N/A			WT,WT	WT	WT	WT,WT	TRUE		Negative		TRUE
1000 Genomes (High Coverage)	NA20763.final	FALSE	FALSE	4	N/A			WT,WT	WT	WT	WT,WT	TRUE		Negative		TRUE
1000 Genomes (High Coverage)	NA20762.final	FALSE	FALSE	4	N/A			WT,WT	WT	WT	WT,WT	TRUE		Negative		TRUE
1000 Genomes (High Coverage)	NA20761.final	FALSE	FALSE	4	N/A			WT,WT	WT	WT	WT,WT	TRUE		Negative		TRUE
1000 Genomes (High Coverage)	NA20760.final	FALSE	FALSE	4	N/A			WT,WT	WT	WT	WT,WT	TRUE		Negative		TRUE
1000 Genomes (High Coverage)	NA20759.final	FALSE	FALSE	4	N/A			WT,WT	WT	WT	WT,WT	TRUE		Negative		TRUE
1000 Genomes (High Coverage)	NA20758.final	FALSE	FALSE	4	N/A			WT,WT	WT	WT	WT,WT	TRUE		Negative		TRUE
1000 Genomes (High Coverage)	NA20757.final	FALSE	FALSE	4	N/A			WT,WT	WT	WT	WT,WT	TRUE		Negative		TRUE
1000 Genomes (High Coverage)	NA20756.final	FALSE	FALSE	5	N/A			WT,WT	WT	WT	WT,WT	TRUE		Negative		TRUE
1000 Genomes (High Coverage)	NA20755.final	FALSE	FALSE	4	N/A			WT,WT	WT	WT	WT,WT	TRUE		Negative		TRUE
1000 Genomes (High Coverage)	NA20754.final	FALSE	FALSE	4	N/A			WT,WT	WT	WT	WT,WT	TRUE		Negative		TRUE
1000 Genomes (High Coverage)	NA20753.final	FALSE	FALSE	4	N/A			WT,WT	WT	WT	WT,WT	TRUE		Negative		TRUE
1000 Genomes (High Coverage)	NA20752.final	FALSE	FALSE	4	N/A			WT,WT	WT	WT	WT,WT	TRUE		Negative		TRUE
1000 Genomes (High Coverage)	NA20589.final	FALSE	FALSE	4	N/A			WT,WT	WT	WT	WT,WT	TRUE		Negative		TRUE
1000 Genomes (High Coverage)	NA20588.final	FALSE	FALSE	4	N/A			WT,WT	WT	WT	WT,WT	TRUE		Negative		TRUE
1000 Genomes (High Coverage)	NA20587.final	FALSE	FALSE	4	N/A			WT,WT	WT	WT	WT,WT	TRUE		Negative		TRUE
1000 Genomes (High Coverage)	NA20586.final	FALSE	FALSE	4	N/A			WT,WT	WT	WT	WT,WT	TRUE		Negative		TRUE
1000 Genomes (High Coverage)	NA20585.final	FALSE	FALSE	4	N/A			WT,WT	WT	WT	WT,WT	TRUE		Negative		TRUE
1000 Genomes (High Coverage)	NA20582.final	FALSE	FALSE	4	N/A			WT,WT	WT	WT	WT,WT	TRUE		Negative		TRUE
1000 Genomes (High Coverage)	NA20581.final	FALSE	FALSE	4	N/A			WT,WT	WT	WT	WT,WT	TRUE		Negative		TRUE
1000 Genomes (High Coverage)	NA20544.final	FALSE	FALSE	4	N/A			WT,WT	WT	WT	WT,WT	TRUE		Negative		TRUE
1000 Genomes (High Coverage)	NA20543.final	FALSE	FALSE	4	N/A			WT,WT	WT	WT	WT,WT	TRUE		Negative		TRUE
1000 Genomes (High Coverage)	NA20542.final	FALSE	FALSE	4	N/A			WT,WT	WT	WT	WT,WT	TRUE		Negative		TRUE
1000 Genomes (High Coverage)	NA20541.final	FALSE	FALSE	4	N/A			WT,WT	WT	WT	WT,WT	TRUE		Negative		TRUE
1000 Genomes (High Coverage)	NA20540.final	FALSE	FALSE	4	N/A			WT,WT	WT	WT	WT,WT	TRUE		Negative		TRUE
1000 Genomes (High Coverage)	NA20539.final	FALSE	FALSE	4	N/A			WT,WT	WT	WT	WT,WT	TRUE		Negative		TRUE
1000 Genomes (High Coverage)	NA20538.final	FALSE	FALSE	4	N/A			WT,WT	WT	WT	WT,WT	TRUE		Negative		TRUE
1000 Genomes (High Coverage)	NA20536.final	FALSE	FALSE	4	N/A			WT,WT	WT	WT	WT,WT	TRUE		Negative		TRUE
1000 Genomes (High Coverage)	NA20535.final	FALSE	FALSE	4	N/A			WT,WT	WT	WT	WT,WT	TRUE		Negative		TRUE
1000 Genomes (High Coverage)	NA20535.final	FALSE	FALSE	4	N/A			WT,WT	WT	WT	WT,WT	TRUE		Negative		TRUE
1000 Genomes (High Coverage)	NA20534.final	FALSE	FALSE	4	N/A			WT,WT	WT	WT	WT,WT	TRUE		Negative		TRUE
1000 Genomes (High Coverage)	NA20533.final	FALSE	FALSE	4	N/A			WT,WT	WT	WT	WT,WT	TRUE		Negative		TRUE
1000 Genomes (High Coverage)	NA20532.final	FALSE	FALSE	4	N/A			WT,WT	WT	WT	WT,WT	TRUE		Negative		TRUE
1000 Genomes (High Coverage)	NA20531.final	FALSE	FALSE	4	N/A			WT,WT	WT	WT	WT,WT	TRUE		Negative		TRUE
1000 Genomes (High Coverage)	NA20530.final	FALSE	FALSE	4	N/A			WT,WT	WT	WT	WT,WT	TRUE		Negative		TRUE
1000 Genomes (High Coverage)	NA20529.final	FALSE	FALSE	4	N/A			WT,WT	WT	WT	WT,WT	TRUE		Negative		TRUE
1000 Genomes (High Coverage)	NA20528.final	FALSE	FALSE	4	N/A			WT,WT	WT	WT	WT,WT	TRUE		Negative		TRUE
1000 Genomes (High Coverage)	NA20527.final	FALSE	FALSE	4	N/A			WT,WT	WT	WT	WT,WT	TRUE		Negative		TRUE
1000 Genomes (High Coverage)	NA20525.final	FALSE	FALSE	4	N/A			WT,WT	WT	WT	WT,WT	TRUE		Negative		TRUE
1000 Genomes (High Coverage)	NA20524.final	FALSE	FALSE	4	N/A			WT,WT	WT	WT	WT,WT	TRUE		Negative		TRUE
1000 Genomes (High Coverage)	NA20522.final	FALSE	FALSE	4	N/A			WT,WT	WT	WT	WT,WT	TRUE		Negative		TRUE
1000 Genomes (High Coverage)	NA20521.final	FALSE	FALSE	4	N/A			WT,WT	WT	WT	WT,WT	TRUE		Negative		TRUE
1000 Genomes (High Coverage)	NA20520.final	FALSE	FALSE	4	N/A			WT,WT	WT	WT	WT,WT	TRUE		Negative		TRUE
1000 Genomes (High Coverage)	NA20519.final	FALSE	FALSE	4	N/A			WT,WT	WT	WT	WT,WT	TRUE		Negative		TRUE
1000 Genomes (High Coverage)	NA20518.final	FALSE	FALSE	4	N/A			WT,WT	WT	WT	WT,WT	TRUE		Negative		TRUE
1000 Genomes (High Coverage)	NA20517.final	FALSE	FALSE	4	N/A			WT,WT	WT	WT	WT,WT	TRUE		Negative		TRUE
1000 Genomes (High Coverage)	NA20516.final	FALSE	FALSE	4	N/A			WT,WT	WT	WT	WT,WT	TRUE		Negative		TRUE
1000 Genomes (High Coverage)	NA20515.final	FALSE	FALSE	4	N/A		c.1093G>A(p.Glu365Lys)	c.1093G>A(p.Glu365Lys),WT	WT	WT	WT,WT	Needs Validation		Negative
1000 Genomes (High Coverage)	NA20514.final	FALSE	FALSE	4	N/A			WT,WT	WT	WT	WT,WT	TRUE		Negative		TRUE
1000 Genomes (High Coverage)	NA20513.final	FALSE	TRUE	4	N/A	L483P/		L483P,WT	WT	WT	WT,WT	Needs Validation		Negative
1000 Genomes (High Coverage)	NA20512.final	FALSE	FALSE	4	N/A			WT,WT	WT	WT	WT,WT	TRUE		Negative		TRUE
1000 Genomes (High Coverage)	NA20511.final	FALSE	FALSE	4	N/A			WT,WT	WT	WT	WT,WT	TRUE		Negative		TRUE
1000 Genomes (High Coverage)	NA20510.final	FALSE	FALSE	4	N/A			WT,WT	WT	WT	WT,WT	TRUE		Negative		TRUE
1000 Genomes (High Coverage)	NA20508.final	FALSE	FALSE	4	N/A			WT,WT	WT	WT	WT,WT	TRUE		Negative		TRUE
1000 Genomes (High Coverage)	NA20507.final	FALSE	FALSE	4	N/A			WT,WT	WT	WT	WT,WT	TRUE		Negative		TRUE
1000 Genomes (High Coverage)	NA20506.final	FALSE	FALSE	4	N/A			WT,WT	WT	WT	WT,WT	TRUE		Negative		TRUE
1000 Genomes (High Coverage)	NA20505.final	FALSE	FALSE	4	N/A			WT,WT	WT	WT	WT,WT	TRUE		Negative		TRUE
1000 Genomes (High Coverage)	NA20505.final	FALSE	FALSE	4	N/A			WT,WT	WT	WT	WT,WT	TRUE		Negative		TRUE
1000 Genomes (High Coverage)	NA20504.final	FALSE	FALSE	4	N/A			WT,WT	WT	WT	WT,WT	TRUE		Negative		TRUE
1000 Genomes (High Coverage)	NA20503.final	FALSE	FALSE	4	N/A		c.1226A>G(p.Asn409Ser)	c.1226A>G(p.Asn409Ser),WT	WT	WT	WT,WT	Needs Validation		Negative
1000 Genomes (High Coverage)	NA20502.final	FALSE	FALSE	4	N/A			WT,WT	WT	WT	WT,WT	TRUE		Negative		TRUE
1000 Genomes (High Coverage)	NA20412.final	FALSE	FALSE	4	N/A			WT,WT	WT	WT	WT,WT	TRUE		Negative		TRUE
1000 Genomes (High Coverage)	NA20362.final	FALSE	FALSE	4	N/A			WT,WT	WT	WT	WT,WT	TRUE		Negative		TRUE
1000 Genomes (High Coverage)	NA20359.final	FALSE	FALSE	4	N/A			WT,WT	WT	WT	WT,WT	TRUE		Negative		TRUE
1000 Genomes (High Coverage)	NA20358.final	FALSE	FALSE	4	N/A			WT,WT	WT	WT	WT,WT	TRUE		Negative		TRUE
1000 Genomes (High Coverage)	NA20357.final	FALSE	FALSE	4	N/A			WT,WT	WT	WT	WT,WT	TRUE		Negative		TRUE
1000 Genomes (High Coverage)	NA20356.final	FALSE	FALSE	4	N/A			WT,WT	WT	WT	WT,WT	TRUE		Negative		TRUE
1000 Genomes (High Coverage)	NA20351.final	FALSE	FALSE	4	N/A			WT,WT	WT	WT	WT,WT	TRUE		Negative		TRUE
1000 Genomes (High Coverage)	NA20351.final	FALSE	FALSE	4	N/A			WT,WT	WT	WT	WT,WT	TRUE		Negative		TRUE
1000 Genomes (High Coverage)	NA20348.final	FALSE	FALSE	6	N/A			WT,WT	WT	WT	WT,WT	TRUE		Negative		TRUE
1000 Genomes (High Coverage)	NA20346.final	FALSE	FALSE	4	N/A			WT,WT	WT	WT	WT,WT	TRUE		Negative		TRUE
1000 Genomes (High Coverage)	NA20342.final	FALSE	FALSE	4	N/A			WT,WT	WT	WT	WT,WT	TRUE		Negative		TRUE
1000 Genomes (High Coverage)	NA20340.final	FALSE	FALSE	6	N/A			WT,WT	WT	WT	WT,WT	TRUE		Negative		TRUE
1000 Genomes (High Coverage)	NA20339.final	FALSE	FALSE	7	N/A			WT,WT	WT	WT	WT,WT	TRUE		Negative		TRUE
1000 Genomes (High Coverage)	NA20334.final	FALSE	FALSE	4	N/A			WT,WT	WT	WT	WT,WT	TRUE		Negative		TRUE
1000 Genomes (High Coverage)	NA20332.final	FALSE	FALSE	4	N/A			WT,WT	WT	WT	WT,WT	TRUE		Negative		TRUE
1000 Genomes (High Coverage)	NA20321.final	FALSE	FALSE	4	N/A			WT,WT	WT	WT	WT,WT	TRUE		Negative		TRUE
1000 Genomes (High Coverage)	NA20320.final	FALSE	FALSE	4	N/A			WT,WT	WT	WT	WT,WT	TRUE		Negative		TRUE
1000 Genomes (High Coverage)	NA20318.final	FALSE	FALSE	4	N/A			WT,WT	WT	WT	WT,WT	TRUE		Negative		TRUE
1000 Genomes (High Coverage)	NA20317.final	FALSE	FALSE	4	N/A			WT,WT	WT	WT	WT,WT	TRUE		Negative		TRUE
1000 Genomes (High Coverage)	NA20314.final	FALSE	FALSE	4	N/A			WT,WT	WT	WT	WT,WT	TRUE		Negative		TRUE
1000 Genomes (High Coverage)	NA20299.final	FALSE	FALSE	4	N/A			WT,WT	WT	WT	WT,WT	TRUE		Negative		TRUE
1000 Genomes (High Coverage)	NA20299.final	FALSE	FALSE	4	N/A			WT,WT	WT	WT	WT,WT	TRUE		Negative		TRUE
1000 Genomes (High Coverage)	NA20298.final	FALSE	FALSE	5	N/A			WT,WT	WT	WT	WT,WT	TRUE		Negative		TRUE
1000 Genomes (High Coverage)	NA20296.final	FALSE	FALSE	4	N/A			WT,WT	WT	WT	WT,WT	TRUE		Negative		TRUE
1000 Genomes (High Coverage)	NA20294.final	FALSE	FALSE	4	N/A			WT,WT	WT	WT	WT,WT	TRUE		Negative		TRUE
1000 Genomes (High Coverage)	NA20291.final	FALSE	FALSE	4	N/A			WT,WT	WT	WT	WT,WT	TRUE		Negative		TRUE
1000 Genomes (High Coverage)	NA20289.final	FALSE	FALSE	4	N/A			WT,WT	WT	WT	WT,WT	TRUE		Negative		TRUE
1000 Genomes (High Coverage)	NA20287.final	FALSE	FALSE	4	N/A			WT,WT	WT	WT	WT,WT	TRUE		Negative		TRUE
1000 Genomes (High Coverage)	NA20282.final	FALSE	FALSE	4	N/A			WT,WT	WT	WT	WT,WT	TRUE		Negative		TRUE
1000 Genomes (High Coverage)	NA20281.final	FALSE	FALSE	4	N/A			WT,WT	WT	WT	WT,WT	TRUE		Negative		TRUE
1000 Genomes (High Coverage)	NA20279.final	FALSE	FALSE	4	N/A			WT,WT	WT	WT	WT,WT	TRUE		Negative		TRUE
1000 Genomes (High Coverage)	NA20278.final	FALSE	FALSE	4	N/A			WT,WT	WT	WT	WT,WT	TRUE		Negative		TRUE
1000 Genomes (High Coverage)	NA20276.final	FALSE	FALSE	4	N/A			WT,WT	WT	WT	WT,WT	TRUE		Negative		TRUE
1000 Genomes (High Coverage)	NA20274.final	FALSE	FALSE	4	N/A			WT,WT	WT	WT	WT,WT	TRUE		Negative		TRUE
1000 Genomes (High Coverage)	NA20129.final	FALSE	FALSE	4	N/A			WT,WT	WT	WT	WT,WT	TRUE		Negative		TRUE
1000 Genomes (High Coverage)	NA20128.final	FALSE	FALSE	4	N/A			WT,WT	WT	WT	WT,WT	TRUE		Negative		TRUE
1000 Genomes (High Coverage)	NA20127.final	FALSE	FALSE	4	N/A			WT,WT	WT	WT	WT,WT	TRUE		Negative		TRUE
1000 Genomes (High Coverage)	NA20126.final	FALSE	FALSE	4	N/A			WT,WT	WT	WT	WT,WT	TRUE		Negative		TRUE
1000 Genomes (High Coverage)	NA19984.final	FALSE	FALSE	4	N/A			WT,WT	WT	WT	WT,WT	TRUE		Negative		TRUE
1000 Genomes (High Coverage)	NA19982.final	FALSE	FALSE	4	N/A			WT,WT	WT	WT	WT,WT	TRUE		Negative		TRUE
1000 Genomes (High Coverage)	NA19923.final	FALSE	FALSE	4	N/A			WT,WT	WT	WT	WT,WT	TRUE		Negative		TRUE
1000 Genomes (High Coverage)	NA19922.final	FALSE	FALSE	3	FALSE			WT,WT	WT	WT	WT,WT	TRUE		Negative		TRUE
1000 Genomes (High Coverage)	NA19921.final	FALSE	FALSE	4	N/A			WT,WT	WT	WT	WT,WT	TRUE		Negative		TRUE
1000 Genomes (High Coverage)	NA19920.final	FALSE	FALSE	4	N/A			WT,WT	WT	WT	WT,WT	TRUE		Negative		TRUE
1000 Genomes (High Coverage)	NA19918.final	FALSE	FALSE	4	N/A			WT,WT	WT	WT	WT,WT	TRUE		Negative		TRUE
1000 Genomes (High Coverage)	NA19917.final	FALSE	FALSE	7	N/A			WT,WT	WT	WT	WT,WT	TRUE		Negative		TRUE
1000 Genomes (High Coverage)	NA19916.final	FALSE	FALSE	4	N/A			WT,WT	WT	WT	WT,WT	TRUE		Negative		TRUE
1000 Genomes (High Coverage)	NA19914.final	FALSE	FALSE	4	N/A			WT,WT	WT	WT	WT,WT	TRUE		Negative		TRUE
1000 Genomes (High Coverage)	NA19913.final	FALSE	FALSE	4	N/A			WT,WT	WT	WT	WT,WT	TRUE		Negative		TRUE
1000 Genomes (High Coverage)	NA19909.final	FALSE	FALSE	8	N/A			WT,WT	WT	WT	WT,WT	TRUE		Negative		TRUE
1000 Genomes (High Coverage)	NA19908.final	FALSE	FALSE	4	N/A			WT,WT	WT	WT	WT,WT	TRUE		Negative		TRUE
1000 Genomes (High Coverage)	NA19904.final	FALSE	FALSE	4	N/A			WT,WT	WT	WT	WT,WT	TRUE		Negative		TRUE
1000 Genomes (High Coverage)	NA19902.final	FALSE	FALSE	4	N/A			WT,WT	WT	WT	WT,WT	TRUE		Negative		TRUE
1000 Genomes (High Coverage)	NA19901.final	FALSE	FALSE	4	N/A			WT,WT	WT	WT	WT,WT	TRUE		Negative		TRUE
1000 Genomes (High Coverage)	NA19900.final	FALSE	FALSE	4	N/A			WT,WT	WT	WT	WT,WT	TRUE		Negative		TRUE
1000 Genomes (High Coverage)	NA19836.final	FALSE	FALSE	4	N/A			WT,WT	WT	WT	WT,WT	TRUE		Negative		TRUE
1000 Genomes (High Coverage)	NA19835.final	FALSE	FALSE	4	N/A			WT,WT	WT	WT	WT,WT	TRUE		Negative		TRUE
1000 Genomes (High Coverage)	NA19834.final	FALSE	FALSE	7	N/A			WT,WT	WT	WT	WT,WT	TRUE		Negative		TRUE
1000 Genomes (High Coverage)	NA19828.final	FALSE	FALSE	4	N/A			WT,WT	WT	WT	WT,WT	TRUE		Negative		TRUE
1000 Genomes (High Coverage)	NA19819.final	FALSE	FALSE	4	N/A			WT,WT	WT	WT	WT,WT	TRUE		Negative		TRUE
1000 Genomes (High Coverage)	NA19818.final	FALSE	FALSE	4	N/A			WT,WT	WT	WT	WT,WT	TRUE		Negative		TRUE
1000 Genomes (High Coverage)	NA19796.final	FALSE	FALSE	4	N/A			WT,WT	WT	WT	WT,WT	TRUE		Negative		TRUE
1000 Genomes (High Coverage)	NA19795.final	FALSE	FALSE	4	N/A			WT,WT	WT	WT	WT,WT	TRUE		Negative		TRUE
1000 Genomes (High Coverage)	NA19794.final	FALSE	FALSE	4	N/A			WT,WT	WT	WT	WT,WT	TRUE		Negative		TRUE
1000 Genomes (High Coverage)	NA19792.final	FALSE	FALSE	4	N/A			WT,WT	WT	WT	WT,WT	TRUE		Negative		TRUE
1000 Genomes (High Coverage)	NA19789.final	FALSE	FALSE	4	N/A			WT,WT	WT	WT	WT,WT	TRUE		Negative		TRUE
1000 Genomes (High Coverage)	NA19788.final	FALSE	FALSE	4	N/A			WT,WT	WT	WT	WT,WT	TRUE		Negative		TRUE
1000 Genomes (High Coverage)	NA19786.final	FALSE	FALSE	4	N/A			WT,WT	WT	WT	WT,WT	TRUE		Negative		TRUE
1000 Genomes (High Coverage)	NA19785.final	FALSE	FALSE	4	N/A			WT,WT	WT	WT	WT,WT	TRUE		Negative		TRUE
1000 Genomes (High Coverage)	NA19784.final	FALSE	FALSE	4	N/A			WT,WT	WT	WT	WT,WT	TRUE		Negative		TRUE
1000 Genomes (High Coverage)	NA19783.final	FALSE	FALSE	4	N/A			WT,WT	WT	WT	WT,WT	TRUE		Negative		TRUE
1000 Genomes (High Coverage)	NA19782.final	FALSE	FALSE	4	N/A			WT,WT	WT	WT	WT,WT	TRUE		Negative		TRUE
1000 Genomes (High Coverage)	NA19781.final	FALSE	FALSE	4	N/A			WT,WT	WT	WT	WT,WT	TRUE		Negative		TRUE
1000 Genomes (High Coverage)	NA19780.final	FALSE	FALSE	4	N/A			WT,WT	WT	WT	WT,WT	TRUE		Negative		TRUE
1000 Genomes (High Coverage)	NA19779.final	FALSE	FALSE	4	N/A			WT,WT	WT	WT	WT,WT	TRUE		Negative		TRUE
1000 Genomes (High Coverage)	NA19778.final	FALSE	FALSE	4	N/A			WT,WT	WT	WT	WT,WT	TRUE		Negative		TRUE
1000 Genomes (High Coverage)	NA19777.final	FALSE	FALSE	4	N/A			WT,WT	WT	WT	WT,WT	TRUE		Negative		TRUE
1000 Genomes (High Coverage)	NA19776.final	FALSE	FALSE	4	N/A			WT,WT	WT	WT	WT,WT	TRUE		Negative		TRUE
1000 Genomes (High Coverage)	NA19774.final	FALSE	FALSE	4	N/A			WT,WT	WT	WT	WT,WT	TRUE		Negative		TRUE
1000 Genomes (High Coverage)	NA19773.final	FALSE	FALSE	4	N/A			WT,WT	WT	WT	WT,WT	TRUE		Negative		TRUE
1000 Genomes (High Coverage)	NA19771.final	FALSE	FALSE	4	N/A			WT,WT	WT	WT	WT,WT	TRUE		Negative		TRUE
1000 Genomes (High Coverage)	NA19770.final	FALSE	FALSE	4	N/A			WT,WT	WT	WT	WT,WT	TRUE		Negative		TRUE
1000 Genomes (High Coverage)	NA19764.final	FALSE	FALSE	4	N/A			WT,WT	WT	WT	WT,WT	TRUE		Negative		TRUE
1000 Genomes (High Coverage)	NA19762.final	FALSE	FALSE	4	N/A			WT,WT	WT	WT	WT,WT	TRUE		Negative		TRUE
1000 Genomes (High Coverage)	NA19761.final	FALSE	FALSE	4	N/A			WT,WT	WT	WT	WT,WT	TRUE		Negative		TRUE
1000 Genomes (High Coverage)	NA19759.final	FALSE	FALSE	4	N/A			WT,WT	WT	WT	WT,WT	TRUE		Negative		TRUE
1000 Genomes (High Coverage)	NA19758.final	FALSE	FALSE	4	N/A			WT,WT	WT	WT	WT,WT	TRUE		Negative		TRUE
1000 Genomes (High Coverage)	NA19757.final	FALSE	FALSE	4	N/A			WT,WT	WT	WT	WT,WT	TRUE		Negative		TRUE
1000 Genomes (High Coverage)	NA19756.final	FALSE	FALSE	4	N/A			WT,WT	WT	WT	WT,WT	TRUE		Negative		TRUE
1000 Genomes (High Coverage)	NA19755.final	FALSE	FALSE	4	N/A			WT,WT	WT	WT	WT,WT	TRUE		Negative		TRUE
1000 Genomes (High Coverage)	NA19752.final	FALSE	FALSE	4	N/A			WT,WT	WT	WT	WT,WT	TRUE		Negative		TRUE
1000 Genomes (High Coverage)	NA19751.final	FALSE	FALSE	4	N/A			WT,WT	WT	WT	WT,WT	TRUE		Negative		TRUE
1000 Genomes (High Coverage)	NA19750.final	FALSE	FALSE	4	N/A			WT,WT	WT	WT	WT,WT	TRUE		Negative		TRUE
1000 Genomes (High Coverage)	NA19749.final	FALSE	FALSE	4	N/A			WT,WT	WT	WT	WT,WT	TRUE		Negative		TRUE
1000 Genomes (High Coverage)	NA19748.final	FALSE	FALSE	4	N/A			WT,WT	WT	WT	WT,WT	TRUE		Negative		TRUE
1000 Genomes (High Coverage)	NA19747.final	FALSE	FALSE	4	N/A			WT,WT	WT	WT	WT,WT	TRUE		Negative		TRUE
1000 Genomes (High Coverage)	NA19746.final	FALSE	FALSE	4	N/A			WT,WT	WT	WT	WT,WT	TRUE		Negative		TRUE
1000 Genomes (High Coverage)	NA19741.final	FALSE	FALSE	4	N/A			WT,WT	WT	WT	WT,WT	TRUE		Negative		TRUE
1000 Genomes (High Coverage)	NA19740.final	FALSE	FALSE	4	N/A			WT,WT	WT	WT	WT,WT	TRUE		Negative		TRUE
1000 Genomes (High Coverage)	NA19735.final	FALSE	FALSE	4	N/A			WT,WT	WT	WT	WT,WT	TRUE		Negative		TRUE
1000 Genomes (High Coverage)	NA19734.final	FALSE	FALSE	4	N/A			WT,WT	WT	WT	WT,WT	TRUE		Negative		TRUE
1000 Genomes (High Coverage)	NA19732.final	FALSE	FALSE	4	N/A			WT,WT	WT	WT	WT,WT	TRUE		Negative		TRUE
1000 Genomes (High Coverage)	NA19731.final	FALSE	FALSE	4	N/A			WT,WT	WT	WT	WT,WT	TRUE		Negative		TRUE
1000 Genomes (High Coverage)	NA19729.final	FALSE	FALSE	4	N/A			WT,WT	WT	WT	WT,WT	TRUE		Negative		TRUE
1000 Genomes (High Coverage)	NA19728.final	FALSE	FALSE	4	N/A			WT,WT	WT	WT	WT,WT	TRUE		Negative		TRUE
1000 Genomes (High Coverage)	NA19727.final	FALSE	FALSE	4	N/A			WT,WT	WT	WT	WT,WT	TRUE		Negative		TRUE
1000 Genomes (High Coverage)	NA19726.final	FALSE	FALSE	4	N/A			WT,WT	WT	WT	WT,WT	TRUE		Negative		TRUE
1000 Genomes (High Coverage)	NA19725.final	FALSE	FALSE	4	N/A			WT,WT	WT	WT	WT,WT	TRUE		Negative		TRUE
1000 Genomes (High Coverage)	NA19725.final	FALSE	FALSE	4	N/A			WT,WT	WT	WT	WT,WT	TRUE		Negative		TRUE
1000 Genomes (High Coverage)	NA19724.final	FALSE	FALSE	4	N/A			WT,WT	WT	WT	WT,WT	TRUE		Negative		TRUE
1000 Genomes (High Coverage)	NA19723.final	FALSE	FALSE	4	N/A			WT,WT	WT	WT	WT,WT	TRUE		Negative		TRUE
1000 Genomes (High Coverage)	NA19722.final	FALSE	FALSE	4	N/A			WT,WT	WT	WT	WT,WT	TRUE		Negative		TRUE
1000 Genomes (High Coverage)	NA19721.final	FALSE	FALSE	4	N/A			WT,WT	WT	WT	WT,WT	TRUE		Negative		TRUE
1000 Genomes (High Coverage)	NA19720.final	FALSE	FALSE	4	N/A			WT,WT	WT	WT	WT,WT	TRUE		Negative		TRUE
1000 Genomes (High Coverage)	NA19719.final	FALSE	FALSE	4	N/A			WT,WT	WT	WT	WT,WT	TRUE		Negative		TRUE
1000 Genomes (High Coverage)	NA19718.final	FALSE	FALSE	4	N/A			WT,WT	WT	WT	WT,WT	TRUE		Negative		TRUE
1000 Genomes (High Coverage)	NA19717.final	FALSE	FALSE	4	N/A			WT,WT	WT	WT	WT,WT	TRUE		Negative		TRUE
1000 Genomes (High Coverage)	NA19716.final	FALSE	FALSE	4	N/A			WT,WT	WT	WT	WT,WT	TRUE		Negative		TRUE
1000 Genomes (High Coverage)	NA19713.final	FALSE	FALSE	4	N/A			WT,WT	WT	WT	WT,WT	TRUE		Negative		TRUE
1000 Genomes (High Coverage)	NA19712.final	FALSE	FALSE	4	N/A			WT,WT	WT	WT	WT,WT	TRUE		Negative		TRUE
1000 Genomes (High Coverage)	NA19711.final	FALSE	FALSE	6	N/A			WT,WT	WT	WT	WT,WT	TRUE		Negative		TRUE
1000 Genomes (High Coverage)	NA19707.final	FALSE	FALSE	4	N/A			WT,WT	WT	WT	WT,WT	TRUE		Negative		TRUE
1000 Genomes (High Coverage)	NA19704.final	FALSE	FALSE	4	N/A			WT,WT	WT	WT	WT,WT	TRUE		Negative		TRUE
1000 Genomes (High Coverage)	NA19703.final	FALSE	FALSE	4	N/A			WT,WT	WT	WT	WT,WT	TRUE		Negative		TRUE
1000 Genomes (High Coverage)	NA19702.final	FALSE	FALSE	4	N/A			WT,WT	WT	WT	WT,WT	TRUE		Negative		TRUE
1000 Genomes (High Coverage)	NA19701.final	FALSE	FALSE	4	N/A			WT,WT	WT	WT	WT,WT	TRUE		Negative		TRUE
1000 Genomes (High Coverage)	NA19700.final	FALSE	FALSE	4	N/A			WT,WT	WT	WT	WT,WT	TRUE		Negative		TRUE
1000 Genomes (High Coverage)	NA19686.final	FALSE	FALSE	4	N/A			WT,WT	WT	WT	WT,WT	TRUE		Negative		TRUE
1000 Genomes (High Coverage)	NA19685.final	FALSE	FALSE	4	N/A			WT,WT	WT	WT	WT,WT	TRUE		Negative		TRUE
1000 Genomes (High Coverage)	NA19684.final	FALSE	FALSE	4	N/A			WT,WT	WT	WT	WT,WT	TRUE		Negative		TRUE
1000 Genomes (High Coverage)	NA19682.final	FALSE	FALSE	4	N/A			WT,WT	WT	WT	WT,WT	TRUE		Negative		TRUE
1000 Genomes (High Coverage)	NA19681.final	FALSE	FALSE	4	N/A			WT,WT	WT	WT	WT,WT	TRUE		Negative		TRUE
1000 Genomes (High Coverage)	NA19680.final	FALSE	FALSE	4	N/A			WT,WT	WT	WT	WT,WT	TRUE		Negative		TRUE
1000 Genomes (High Coverage)	NA19679.final	FALSE	FALSE	4	N/A			WT,WT	WT	WT	WT,WT	TRUE		Negative		TRUE
1000 Genomes (High Coverage)	NA19678.final	FALSE	FALSE	4	N/A			WT,WT	WT	WT	WT,WT	TRUE		Negative		TRUE
1000 Genomes (High Coverage)	NA19676.final	FALSE	FALSE	4	N/A			WT,WT	WT	WT	WT,WT	TRUE		Negative		TRUE
1000 Genomes (High Coverage)	NA19671.final	FALSE	FALSE	4	N/A			WT,WT	WT	WT	WT,WT	TRUE		Negative		TRUE
1000 Genomes (High Coverage)	NA19670.final	FALSE	FALSE	4	N/A			WT,WT	WT	WT	WT,WT	TRUE		Negative		TRUE
1000 Genomes (High Coverage)	NA19669.final	FALSE	FALSE	4	N/A			WT,WT	WT	WT	WT,WT	TRUE		Negative		TRUE
1000 Genomes (High Coverage)	NA19665.final	FALSE	FALSE	4	N/A			WT,WT	WT	WT	WT,WT	TRUE		Negative		TRUE
1000 Genomes (High Coverage)	NA19664.final	FALSE	FALSE	4	N/A			WT,WT	WT	WT	WT,WT	TRUE		Negative		TRUE
1000 Genomes (High Coverage)	NA19663.final	FALSE	FALSE	4	N/A			WT,WT	WT	WT	WT,WT	TRUE		Negative		TRUE
1000 Genomes (High Coverage)	NA19662.final	FALSE	FALSE	4	N/A			WT,WT	WT	WT	WT,WT	TRUE		Negative		TRUE
1000 Genomes (High Coverage)	NA19661.final	FALSE	FALSE	4	N/A			WT,WT	WT	WT	WT,WT	TRUE		Negative		TRUE
1000 Genomes (High Coverage)	NA19658.final	FALSE	FALSE	4	N/A			WT,WT	WT	WT	WT,WT	TRUE		Negative		TRUE
1000 Genomes (High Coverage)	NA19657.final	FALSE	FALSE	4	N/A			WT,WT	WT	WT	WT,WT	TRUE		Negative		TRUE
1000 Genomes (High Coverage)	NA19656.final	FALSE	FALSE	4	N/A			WT,WT	WT	WT	WT,WT	TRUE		Negative		TRUE
1000 Genomes (High Coverage)	NA19655.final	FALSE	FALSE	4	N/A			WT,WT	WT	WT	WT,WT	TRUE		Negative		TRUE
1000 Genomes (High Coverage)	NA19654.final	FALSE	FALSE	4	N/A			WT,WT	WT	WT	WT,WT	TRUE		Negative		TRUE
1000 Genomes (High Coverage)	NA19653.final	FALSE	FALSE	4	N/A			WT,WT	WT	WT	WT,WT	TRUE		Negative		TRUE
1000 Genomes (High Coverage)	NA19652.final	FALSE	FALSE	4	N/A			WT,WT	WT	WT	WT,WT	TRUE		Negative		TRUE
1000 Genomes (High Coverage)	NA19651.final	FALSE	FALSE	4	N/A			WT,WT	WT	WT	WT,WT	TRUE		Negative		TRUE
1000 Genomes (High Coverage)	NA19649.final	FALSE	FALSE	4	N/A			WT,WT	WT	WT	WT,WT	TRUE		Negative		TRUE
1000 Genomes (High Coverage)	NA19648.final	FALSE	FALSE	4	N/A			WT,WT	WT	WT	WT,WT	TRUE		Negative		TRUE
1000 Genomes (High Coverage)	NA19625.final	FALSE	FALSE	4	N/A			WT,WT	WT	WT	WT,WT	TRUE		Negative		TRUE
1000 Genomes (High Coverage)	NA19475.final	FALSE	FALSE	4	N/A			WT,WT	WT	WT	WT,WT	TRUE		Negative		TRUE
1000 Genomes (High Coverage)	NA19474.final	FALSE	FALSE	4	N/A			WT,WT	WT	WT	WT,WT	TRUE		Negative		TRUE
1000 Genomes (High Coverage)	NA19473.final	FALSE	FALSE	4	N/A			WT,WT	WT	WT	WT,WT	TRUE		Negative		TRUE
1000 Genomes (High Coverage)	NA19472.final	FALSE	FALSE	4	N/A			WT,WT	WT	WT	WT,WT	TRUE		Negative		TRUE
1000 Genomes (High Coverage)	NA19471.final	FALSE	FALSE	4	N/A			WT,WT	WT	WT	WT,WT	TRUE		Negative		TRUE
1000 Genomes (High Coverage)	NA19468.final	FALSE	FALSE	4	N/A			WT,WT	WT	WT	WT,WT	TRUE		Negative		TRUE
1000 Genomes (High Coverage)	NA19467.final	FALSE	FALSE	4	N/A			WT,WT	WT	WT	WT,WT	TRUE		Negative		TRUE
1000 Genomes (High Coverage)	NA19466.final	FALSE	FALSE	4	N/A			WT,WT	WT	WT	WT,WT	TRUE		Negative		TRUE
1000 Genomes (High Coverage)	NA19463.final	FALSE	FALSE	4	N/A			WT,WT	WT	WT	WT,WT	TRUE		Negative		TRUE
1000 Genomes (High Coverage)	NA19462.final	FALSE	FALSE	4	N/A			WT,WT	WT	WT	WT,WT	TRUE		Negative		TRUE
1000 Genomes (High Coverage)	NA19461.final	FALSE	FALSE	7	N/A			WT,WT	WT	WT	WT,WT	TRUE		Negative		TRUE
1000 Genomes (High Coverage)	NA19457.final	FALSE	FALSE	4	N/A			WT,WT	WT	WT	WT,WT	TRUE		Negative		TRUE
1000 Genomes (High Coverage)	NA19456.final	FALSE	FALSE	4	N/A			WT,WT	WT	WT	WT,WT	TRUE		Negative		TRUE
1000 Genomes (High Coverage)	NA19455.final	FALSE	FALSE	4	N/A			WT,WT	WT	WT	WT,WT	TRUE		Negative		TRUE
1000 Genomes (High Coverage)	NA19454.final	FALSE	FALSE	4	N/A			WT,WT	WT	WT	WT,WT	TRUE		Negative		TRUE
1000 Genomes (High Coverage)	NA19452.final	FALSE	FALSE	4	N/A			WT,WT	WT	WT	WT,WT	TRUE		Negative		TRUE
1000 Genomes (High Coverage)	NA19451.final	FALSE	FALSE	4	N/A			WT,WT	WT	WT	WT,WT	TRUE		Negative		TRUE
1000 Genomes (High Coverage)	NA19449.final	FALSE	FALSE	4	N/A			WT,WT	WT	WT	WT,WT	TRUE		Negative		TRUE
1000 Genomes (High Coverage)	NA19448.final	FALSE	FALSE	4	N/A			WT,WT	WT	WT	WT,WT	TRUE		Negative		TRUE
1000 Genomes (High Coverage)	NA19446.final	FALSE	FALSE	4	N/A			WT,WT	WT	WT	WT,WT	TRUE		Negative		TRUE
1000 Genomes (High Coverage)	NA19445.final	FALSE	FALSE	4	N/A			WT,WT	WT	WT	WT,WT	TRUE		Negative		TRUE
1000 Genomes (High Coverage)	NA19443.final	FALSE	FALSE	4	N/A			WT,WT	WT	WT	WT,WT	TRUE		Negative		TRUE
1000 Genomes (High Coverage)	NA19440.final	FALSE	FALSE	4	N/A			WT,WT	WT	WT	WT,WT	TRUE		Negative		TRUE
1000 Genomes (High Coverage)	NA19439.final	FALSE	FALSE	4	N/A			WT,WT	WT	WT	WT,WT	TRUE		Negative		TRUE
1000 Genomes (High Coverage)	NA19438.final	FALSE	FALSE	4	N/A			WT,WT	WT	WT	WT,WT	TRUE		Negative		TRUE
1000 Genomes (High Coverage)	NA19437.final	FALSE	FALSE	4	N/A			WT,WT	WT	WT	WT,WT	TRUE		Negative		TRUE
1000 Genomes (High Coverage)	NA19436.final	FALSE	FALSE	7	N/A			WT,WT	WT	WT	WT,WT	TRUE		Negative		TRUE
1000 Genomes (High Coverage)	NA19435.final	FALSE	FALSE	4	N/A			WT,WT	WT	WT	WT,WT	TRUE		Negative		TRUE
1000 Genomes (High Coverage)	NA19431.final	FALSE	FALSE	4	N/A			WT,WT	WT	WT	WT,WT	TRUE		Negative		TRUE
1000 Genomes (High Coverage)	NA19430.final	FALSE	FALSE	4	N/A			WT,WT	WT	WT	WT,WT	TRUE		Negative		TRUE
1000 Genomes (High Coverage)	NA19429.final	FALSE	FALSE	4	N/A			WT,WT	WT	WT	WT,WT	TRUE		Negative		TRUE
1000 Genomes (High Coverage)	NA19428.final	FALSE	FALSE	6	N/A			WT,WT	WT	WT	WT,WT	TRUE		Negative		TRUE
1000 Genomes (High Coverage)	NA19404.final	FALSE	FALSE	4	N/A			WT,WT	WT	WT	WT,WT	TRUE		Negative		TRUE
1000 Genomes (High Coverage)	NA19403.final	FALSE	FALSE	4	N/A			WT,WT	WT	WT	WT,WT	TRUE		Negative		TRUE
1000 Genomes (High Coverage)	NA19401.final	FALSE	FALSE	4	N/A			WT,WT	WT	WT	WT,WT	TRUE		Negative		TRUE
1000 Genomes (High Coverage)	NA19399.final	FALSE	FALSE	4	N/A			WT,WT	WT	WT	WT,WT	TRUE		Negative		TRUE
1000 Genomes (High Coverage)	NA19397.final	FALSE	FALSE	4	N/A			WT,WT	WT	WT	WT,WT	TRUE		Negative		TRUE
1000 Genomes (High Coverage)	NA19395.final	FALSE	FALSE	4	N/A			WT,WT	WT	WT	WT,WT	TRUE		Negative		TRUE
1000 Genomes (High Coverage)	NA19394.final	FALSE	FALSE	4	N/A			WT,WT	WT	WT	WT,WT	TRUE		Negative		TRUE
1000 Genomes (High Coverage)	NA19393.final	FALSE	FALSE	6	N/A			WT,WT	WT	WT	WT,WT	TRUE		Negative		TRUE
1000 Genomes (High Coverage)	NA19391.final	FALSE	FALSE	4	N/A			WT,WT	WT	WT	WT,WT	TRUE		Negative		TRUE
1000 Genomes (High Coverage)	NA19390.final	FALSE	FALSE	4	N/A			WT,WT	WT	WT	WT,WT	TRUE		Negative		TRUE
1000 Genomes (High Coverage)	NA19385.final	FALSE	FALSE	4	N/A			WT,WT	WT	WT	WT,WT	TRUE		Negative		TRUE
1000 Genomes (High Coverage)	NA19384.final	FALSE	FALSE	4	N/A			WT,WT	WT	WT	WT,WT	TRUE		Negative		TRUE
1000 Genomes (High Coverage)	NA19383.final	FALSE	FALSE	4	N/A			WT,WT	WT	WT	WT,WT	TRUE		Negative		TRUE
1000 Genomes (High Coverage)	NA19380.final	FALSE	FALSE	4	N/A			WT,WT	WT	WT	WT,WT	TRUE		Negative		TRUE
1000 Genomes (High Coverage)	NA19379.final	FALSE	FALSE	4	N/A			WT,WT	WT	WT	WT,WT	TRUE		Negative		TRUE
1000 Genomes (High Coverage)	NA19378.final	FALSE	FALSE	4	N/A			WT,WT	WT	WT	WT,WT	TRUE		Negative		TRUE
1000 Genomes (High Coverage)	NA19377.final	FALSE	FALSE	4	N/A			WT,WT	WT	WT	WT,WT	TRUE		Negative		TRUE
1000 Genomes (High Coverage)	NA19376.final	FALSE	FALSE	4	N/A			WT,WT	WT	WT	WT,WT	TRUE		Negative		TRUE
1000 Genomes (High Coverage)	NA19375.final	FALSE	FALSE	4	N/A			WT,WT	WT	WT	WT,WT	TRUE		Negative		TRUE
1000 Genomes (High Coverage)	NA19374.final	FALSE	FALSE	4	N/A			WT,WT	WT	WT	WT,WT	TRUE		Negative		TRUE
1000 Genomes (High Coverage)	NA19372.final	FALSE	FALSE	4	N/A			WT,WT	WT	WT	WT,WT	TRUE		Negative		TRUE
1000 Genomes (High Coverage)	NA19360.final	FALSE	FALSE	4	N/A			WT,WT	WT	WT	WT,WT	TRUE		Negative		TRUE
1000 Genomes (High Coverage)	NA19355.final	FALSE	FALSE	4	N/A			WT,WT	WT	WT	WT,WT	TRUE		Negative		TRUE
1000 Genomes (High Coverage)	NA19351.final	FALSE	FALSE	4	N/A			WT,WT	WT	WT	WT,WT	TRUE		Negative		TRUE
1000 Genomes (High Coverage)	NA19350.final	FALSE	FALSE	4	N/A			WT,WT	WT	WT	WT,WT	TRUE		Negative		TRUE
1000 Genomes (High Coverage)	NA19347.final	FALSE	FALSE	4	N/A			WT,WT	WT	WT	WT,WT	TRUE		Negative		TRUE
1000 Genomes (High Coverage)	NA19346.final	FALSE	FALSE	4	N/A			WT,WT	WT	WT	WT,WT	TRUE		Negative		TRUE
1000 Genomes (High Coverage)	NA19338.final	FALSE	FALSE	4	N/A			WT,WT	WT	WT	WT,WT	TRUE		Negative		TRUE
1000 Genomes (High Coverage)	NA19334.final	FALSE	FALSE	8	N/A			WT,WT	WT	WT	WT,WT	TRUE		Negative		TRUE
1000 Genomes (High Coverage)	NA19332.final	FALSE	FALSE	7	N/A			WT,WT	WT	WT	WT,WT	TRUE		Negative		TRUE
1000 Genomes (High Coverage)	NA19331.final	FALSE	FALSE	5	N/A			WT,WT	WT	WT	WT,WT	TRUE		Negative		TRUE
1000 Genomes (High Coverage)	NA19328.final	FALSE	FALSE	4	N/A			WT,WT	WT	WT	WT,WT	TRUE		Negative		TRUE
1000 Genomes (High Coverage)	NA19327.final	FALSE	FALSE	4	N/A			WT,WT	WT	WT	WT,WT	TRUE		Negative		TRUE
1000 Genomes (High Coverage)	NA19324.final	FALSE	FALSE	4	N/A			WT,WT	WT	WT	WT,WT	TRUE		Negative		TRUE
1000 Genomes (High Coverage)	NA19323.final	FALSE	FALSE	7	N/A			WT,WT	WT	WT	WT,WT	TRUE		Negative		TRUE
1000 Genomes (High Coverage)	NA19321.final	FALSE	FALSE	4	N/A			WT,WT	WT	WT	WT,WT	TRUE		Negative		TRUE
1000 Genomes (High Coverage)	NA19320.final	FALSE	FALSE	4	N/A			WT,WT	WT	WT	WT,WT	TRUE		Negative		TRUE
1000 Genomes (High Coverage)	NA19319.final	FALSE	FALSE	4	N/A			WT,WT	WT	WT	WT,WT	TRUE		Negative		TRUE
1000 Genomes (High Coverage)	NA19318.final	FALSE	FALSE	7	N/A			WT,WT	WT	WT	WT,WT	TRUE		Negative		TRUE
1000 Genomes (High Coverage)	NA19317.final	FALSE	FALSE	7	N/A			WT,WT	WT	WT	WT,WT	TRUE		Negative		TRUE
1000 Genomes (High Coverage)	NA19316.final	FALSE	FALSE	4	N/A			WT,WT	WT	WT	WT,WT	TRUE		Negative		TRUE
1000 Genomes (High Coverage)	NA19315.final	FALSE	FALSE	4	N/A			WT,WT	WT	WT	WT,WT	TRUE		Negative		TRUE
1000 Genomes (High Coverage)	NA19314.final	FALSE	FALSE	4	N/A			WT,WT	WT	WT	WT,WT	TRUE		Negative		TRUE
1000 Genomes (High Coverage)	NA19312.final	FALSE	FALSE	6	N/A			WT,WT	WT	WT	WT,WT	TRUE		Negative		TRUE
1000 Genomes (High Coverage)	NA19310.final	FALSE	FALSE	4	N/A			WT,WT	WT	WT	WT,WT	TRUE		Negative		TRUE
1000 Genomes (High Coverage)	NA19309.final	FALSE	FALSE	4	N/A			WT,WT	WT	WT	WT,WT	TRUE		Negative		TRUE
1000 Genomes (High Coverage)	NA19308.final	FALSE	FALSE	4	N/A			WT,WT	WT	WT	WT,WT	TRUE		Negative		TRUE
1000 Genomes (High Coverage)	NA19307.final	FALSE	FALSE	4	N/A			WT,WT	WT	WT	WT,WT	TRUE		Negative		TRUE
1000 Genomes (High Coverage)	NA19258.final	FALSE	FALSE	4	N/A			WT,WT	WT	WT	WT,WT	TRUE		Negative		TRUE
1000 Genomes (High Coverage)	NA19257.final	FALSE	FALSE	4	N/A			WT,WT	WT	WT	WT,WT	TRUE		Negative		TRUE
1000 Genomes (High Coverage)	NA19256.final	FALSE	FALSE	4	N/A			WT,WT	WT	WT	WT,WT	TRUE		Negative		TRUE
1000 Genomes (High Coverage)	NA19249.final	FALSE	FALSE	4	N/A			WT,WT	WT	WT	WT,WT	TRUE		Negative		TRUE
1000 Genomes (High Coverage)	NA19248.final	FALSE	FALSE	4	N/A			WT,WT	WT	WT	WT,WT	TRUE		Negative		TRUE
1000 Genomes (High Coverage)	NA19247.final	FALSE	FALSE	4	N/A			WT,WT	WT	WT	WT,WT	TRUE		Negative		TRUE
1000 Genomes (High Coverage)	NA19236.final	FALSE	FALSE	4	N/A			WT,WT	WT	WT	WT,WT	TRUE		Negative		TRUE
1000 Genomes (High Coverage)	NA19235.final	FALSE	FALSE	6	N/A			WT,WT	WT	WT	WT,WT	TRUE		Negative		TRUE
1000 Genomes (High Coverage)	NA19226.final	FALSE	FALSE	4	N/A			WT,WT	WT	WT	WT,WT	TRUE		Negative		TRUE
1000 Genomes (High Coverage)	NA19225.final	FALSE	FALSE	4	N/A			WT,WT	WT	WT	WT,WT	TRUE		Negative		TRUE
1000 Genomes (High Coverage)	NA19223.final	FALSE	FALSE	4	N/A			WT,WT	WT	WT	WT,WT	TRUE		Negative		TRUE
1000 Genomes (High Coverage)	NA19222.final	FALSE	FALSE	4	N/A			WT,WT	WT	WT	WT,WT	TRUE		Negative		TRUE
1000 Genomes (High Coverage)	NA19215.final	FALSE	FALSE	5	N/A			WT,WT	WT	WT	WT,WT	TRUE		Negative		TRUE
1000 Genomes (High Coverage)	NA19214.final	FALSE	FALSE	5	N/A			WT,WT	WT	WT	WT,WT	TRUE		Negative		TRUE
1000 Genomes (High Coverage)	NA19213.final	FALSE	FALSE	4	N/A			WT,WT	WT	WT	WT,WT	TRUE		Negative		TRUE
1000 Genomes (High Coverage)	NA19210.final	FALSE	FALSE	4	N/A			WT,WT	WT	WT	WT,WT	TRUE		Negative		TRUE
1000 Genomes (High Coverage)	NA19209.final	FALSE	FALSE	4	N/A			WT,WT	WT	WT	WT,WT	TRUE		Negative		TRUE
1000 Genomes (High Coverage)	NA19208.final	FALSE	FALSE	4	N/A			WT,WT	WT	WT	WT,WT	TRUE		Negative		TRUE
1000 Genomes (High Coverage)	NA19207.final	FALSE	FALSE	4	N/A			WT,WT	WT	WT	WT,WT	TRUE		Negative		TRUE
1000 Genomes (High Coverage)	NA19206.final	FALSE	FALSE	4	N/A			WT,WT	WT	WT	WT,WT	TRUE		Negative		TRUE
1000 Genomes (High Coverage)	NA19205.final	FALSE	FALSE	4	N/A			WT,WT	WT	WT	WT,WT	TRUE		Negative		TRUE
1000 Genomes (High Coverage)	NA19204.final	FALSE	FALSE	4	N/A			WT,WT	WT	WT	WT,WT	TRUE		Negative		TRUE
1000 Genomes (High Coverage)	NA19203.final	FALSE	FALSE	4	N/A			WT,WT	WT	WT	WT,WT	TRUE		Negative		TRUE
1000 Genomes (High Coverage)	NA19201.final	FALSE	FALSE	4	N/A			WT,WT	WT	WT	WT,WT	TRUE		Negative		TRUE
1000 Genomes (High Coverage)	NA19200.final	FALSE	FALSE	4	N/A			WT,WT	WT	WT	WT,WT	TRUE		Negative		TRUE
1000 Genomes (High Coverage)	NA19198.final	FALSE	FALSE	4	N/A			WT,WT	WT	WT	WT,WT	TRUE		Negative		TRUE
1000 Genomes (High Coverage)	NA19197.final	FALSE	FALSE	4	N/A			WT,WT	WT	WT	WT,WT	TRUE		Negative		TRUE
1000 Genomes (High Coverage)	NA19191.final	FALSE	FALSE	6	N/A			WT,WT	WT	WT	WT,WT	TRUE		Negative		TRUE
1000 Genomes (High Coverage)	NA19190.final	FALSE	FALSE	6	N/A			WT,WT	WT	WT	WT,WT	TRUE		Negative		TRUE
1000 Genomes (High Coverage)	NA19189.final	FALSE	FALSE	4	N/A			WT,WT	WT	WT	WT,WT	TRUE		Negative		TRUE
1000 Genomes (High Coverage)	NA19186.final	FALSE	FALSE	4	N/A			WT,WT	WT	WT	WT,WT	TRUE		Negative		TRUE
1000 Genomes (High Coverage)	NA19185.final	FALSE	FALSE	4	N/A			WT,WT	WT	WT	WT,WT	TRUE		Negative		TRUE
1000 Genomes (High Coverage)	NA19184.final	FALSE	FALSE	4	N/A			WT,WT	WT	WT	WT,WT	TRUE		Negative		TRUE
1000 Genomes (High Coverage)	NA19177.final	FALSE	FALSE	5	N/A			WT,WT	WT	WT	WT,WT	TRUE		Negative		TRUE
1000 Genomes (High Coverage)	NA19175.final	FALSE	FALSE	4	N/A			WT,WT	WT	WT	WT,WT	TRUE		Negative		TRUE
1000 Genomes (High Coverage)	NA19175.final	FALSE	FALSE	4	N/A			WT,WT	WT	WT	WT,WT	TRUE		Negative		TRUE
1000 Genomes (High Coverage)	NA19174.final	FALSE	FALSE	4	N/A			WT,WT	WT	WT	WT,WT	TRUE		Negative		TRUE
1000 Genomes (High Coverage)	NA19172.final	FALSE	FALSE	6	N/A			WT,WT	WT	WT	WT,WT	TRUE		Negative		TRUE
1000 Genomes (High Coverage)	NA19171.final	FALSE	FALSE	7	N/A			WT,WT	WT	WT	WT,WT	TRUE		Negative		TRUE
1000 Genomes (High Coverage)	NA19160.final	FALSE	FALSE	4	N/A			WT,WT	WT	WT	WT,WT	TRUE		Negative		TRUE
1000 Genomes (High Coverage)	NA19159.final	FALSE	FALSE	5	N/A			WT,WT	WT	WT	WT,WT	TRUE		Negative		TRUE
1000 Genomes (High Coverage)	NA19154.final	FALSE	FALSE	4	N/A			WT,WT	WT	WT	WT,WT	TRUE		Negative		TRUE
1000 Genomes (High Coverage)	NA19154.final	FALSE	FALSE	4	N/A			WT,WT	WT	WT	WT,WT	TRUE		Negative		TRUE
1000 Genomes (High Coverage)	NA19153.final	FALSE	FALSE	4	N/A			WT,WT	WT	WT	WT,WT	TRUE		Negative		TRUE
1000 Genomes (High Coverage)	NA19152.final	FALSE	FALSE	4	N/A			WT,WT	WT	WT	WT,WT	TRUE		Negative		TRUE
1000 Genomes (High Coverage)	NA19151.final	FALSE	FALSE	4	N/A			WT,WT	WT	WT	WT,WT	TRUE		Negative		TRUE
1000 Genomes (High Coverage)	NA19150.final	FALSE	FALSE	4	N/A			WT,WT	WT	WT	WT,WT	TRUE		Negative		TRUE
1000 Genomes (High Coverage)	NA19149.final	FALSE	FALSE	4	N/A		c.680A>G(p.Asn227Ser)	c.680A>G(p.Asn227Ser),WT	WT	WT	WT,WT	Needs Validation		Negative
1000 Genomes (High Coverage)	NA19147.final	FALSE	FALSE	4	N/A			WT,WT	WT	WT	WT,WT	TRUE		Negative		TRUE
1000 Genomes (High Coverage)	NA19146.final	FALSE	FALSE	4	N/A			WT,WT	WT	WT	WT,WT	TRUE		Negative		TRUE
1000 Genomes (High Coverage)	NA19144.final	FALSE	FALSE	4	N/A			WT,WT	WT	WT	WT,WT	TRUE		Negative		TRUE
1000 Genomes (High Coverage)	NA19143.final	FALSE	FALSE	4	N/A			WT,WT	WT	WT	WT,WT	TRUE		Negative		TRUE
1000 Genomes (High Coverage)	NA19142.final	FALSE	FALSE	4	N/A			WT,WT	WT	WT	WT,WT	TRUE		Negative		TRUE
1000 Genomes (High Coverage)	NA19141.final	FALSE	FALSE	4	N/A			WT,WT	WT	WT	WT,WT	TRUE		Negative		TRUE
1000 Genomes (High Coverage)	NA19140.final	FALSE	FALSE	4	N/A			WT,WT	WT	WT	WT,WT	TRUE		Negative		TRUE
1000 Genomes (High Coverage)	NA19139.final	FALSE	FALSE	4	N/A			WT,WT	WT	WT	WT,WT	TRUE		Negative		TRUE
1000 Genomes (High Coverage)	NA19138.final	FALSE	FALSE	4	N/A			WT,WT	WT	WT	WT,WT	TRUE		Negative		TRUE
1000 Genomes (High Coverage)	NA19137.final	FALSE	FALSE	4	N/A			WT,WT	WT	WT	WT,WT	TRUE		Negative		TRUE
1000 Genomes (High Coverage)	NA19132.final	FALSE	FALSE	4	N/A			WT,WT	WT	WT	WT,WT	TRUE		Negative		TRUE
1000 Genomes (High Coverage)	NA19131.final	FALSE	FALSE	4	N/A			WT,WT	WT	WT	WT,WT	TRUE		Negative		TRUE
1000 Genomes (High Coverage)	NA19130.final	FALSE	FALSE	7	N/A			WT,WT	WT	WT	WT,WT	TRUE		Negative		TRUE
1000 Genomes (High Coverage)	NA19129.final	FALSE	FALSE	6	N/A			WT,WT	WT	WT	WT,WT	TRUE		Negative		TRUE
1000 Genomes (High Coverage)	NA19123.final	FALSE	FALSE	4	N/A			WT,WT	WT	WT	WT,WT	TRUE		Negative		TRUE
1000 Genomes (High Coverage)	NA19122.final	FALSE	FALSE	4	N/A			WT,WT	WT	WT	WT,WT	TRUE		Negative		TRUE
1000 Genomes (High Coverage)	NA19121.final	FALSE	FALSE	4	N/A			WT,WT	WT	WT	WT,WT	TRUE		Negative		TRUE
1000 Genomes (High Coverage)	NA19120.final	FALSE	FALSE	4	N/A			WT,WT	WT	WT	WT,WT	TRUE		Negative		TRUE
1000 Genomes (High Coverage)	NA19119.final	FALSE	FALSE	4	N/A			WT,WT	WT	WT	WT,WT	TRUE		Negative		TRUE
1000 Genomes (High Coverage)	NA19118.final	FALSE	FALSE	4	N/A			WT,WT	WT	WT	WT,WT	TRUE		Negative		TRUE
1000 Genomes (High Coverage)	NA19117.final	FALSE	FALSE	4	N/A			WT,WT	WT	WT	WT,WT	TRUE		Negative		TRUE
1000 Genomes (High Coverage)	NA19116.final	FALSE	FALSE	4	N/A			WT,WT	WT	WT	WT,WT	TRUE		Negative		TRUE
1000 Genomes (High Coverage)	NA19114.final	FALSE	FALSE	4	N/A			WT,WT	WT	WT	WT,WT	TRUE		Negative		TRUE
1000 Genomes (High Coverage)	NA19113.final	FALSE	FALSE	4	N/A			WT,WT	WT	WT	WT,WT	TRUE		Negative		TRUE
1000 Genomes (High Coverage)	NA19108.final	FALSE	FALSE	4	N/A			WT,WT	WT	WT	WT,WT	TRUE		Negative		TRUE
1000 Genomes (High Coverage)	NA19107.final	FALSE	FALSE	7	N/A			WT,WT	WT	WT	WT,WT	TRUE		Negative		TRUE
1000 Genomes (High Coverage)	NA19102.final	FALSE	FALSE	7	N/A			WT,WT	WT	WT	WT,WT	TRUE		Negative		TRUE
1000 Genomes (High Coverage)	NA19100.final	FALSE	FALSE	4	N/A			WT,WT	WT	WT	WT,WT	TRUE		Negative		TRUE
1000 Genomes (High Coverage)	NA19099.final	FALSE	FALSE	4	N/A			WT,WT	WT	WT	WT,WT	TRUE		Negative		TRUE
1000 Genomes (High Coverage)	NA19098.final	FALSE	FALSE	4	N/A			WT,WT	WT	WT	WT,WT	TRUE		Negative		TRUE
1000 Genomes (High Coverage)	NA19097.final	FALSE	FALSE	4	N/A			WT,WT	WT	WT	WT,WT	TRUE		Negative		TRUE
1000 Genomes (High Coverage)	NA19096.final	FALSE	FALSE	4	N/A			WT,WT	WT	WT	WT,WT	TRUE		Negative		TRUE
1000 Genomes (High Coverage)	NA19095.final	FALSE	FALSE	4	N/A			WT,WT	WT	WT	WT,WT	TRUE		Negative		TRUE
1000 Genomes (High Coverage)	NA19094.final	FALSE	FALSE	4	N/A			WT,WT	WT	WT	WT,WT	TRUE		Negative		TRUE
1000 Genomes (High Coverage)	NA19093.final	FALSE	FALSE	4	N/A			WT,WT	WT	WT	WT,WT	TRUE		Negative		TRUE
1000 Genomes (High Coverage)	NA19092.final	FALSE	FALSE	4	N/A			WT,WT	WT	WT	WT,WT	TRUE		Negative		TRUE
1000 Genomes (High Coverage)	NA19091.final	FALSE	FALSE	4	N/A			WT,WT	WT	WT	WT,WT	TRUE		Negative		TRUE
1000 Genomes (High Coverage)	NA19090.final	FALSE	FALSE	4	N/A			WT,WT	WT	WT	WT,WT	TRUE		Negative		TRUE
1000 Genomes (High Coverage)	NA19089.final	FALSE	FALSE	4	N/A			WT,WT	WT	WT	WT,WT	TRUE		Negative		TRUE
1000 Genomes (High Coverage)	NA19088.final	FALSE	FALSE	4	N/A			WT,WT	WT	WT	WT,WT	TRUE		Negative		TRUE
1000 Genomes (High Coverage)	NA19087.final	FALSE	FALSE	4	N/A			WT,WT	WT	WT	WT,WT	TRUE		Negative		TRUE
1000 Genomes (High Coverage)	NA19086.final	FALSE	FALSE	4	N/A			WT,WT	WT	WT	WT,WT	TRUE		Negative		TRUE
1000 Genomes (High Coverage)	NA19085.final	FALSE	FALSE	4	N/A			WT,WT	WT	WT	WT,WT	TRUE		Negative		TRUE
1000 Genomes (High Coverage)	NA19084.final	FALSE	FALSE	4	N/A			WT,WT	WT	WT	WT,WT	TRUE		Negative		TRUE
1000 Genomes (High Coverage)	NA19083.final	FALSE	FALSE	4	N/A			WT,WT	WT	WT	WT,WT	TRUE		Negative		TRUE
1000 Genomes (High Coverage)	NA19082.final	FALSE	FALSE	4	N/A			WT,WT	WT	WT	WT,WT	TRUE		Negative		TRUE
1000 Genomes (High Coverage)	NA19081.final	FALSE	FALSE	4	N/A			WT,WT	WT	WT	WT,WT	TRUE		Negative		TRUE
1000 Genomes (High Coverage)	NA19080.final	FALSE	FALSE	4	N/A			WT,WT	WT	WT	WT,WT	TRUE		Negative		TRUE
1000 Genomes (High Coverage)	NA19079.final	FALSE	FALSE	4	N/A			WT,WT	WT	WT	WT,WT	TRUE		Negative		TRUE
1000 Genomes (High Coverage)	NA19078.final	FALSE	FALSE	4	N/A			WT,WT	WT	WT	WT,WT	TRUE		Negative		TRUE
1000 Genomes (High Coverage)	NA19077.final	FALSE	FALSE	4	N/A			WT,WT	WT	WT	WT,WT	TRUE		Negative		TRUE
1000 Genomes (High Coverage)	NA19076.final	FALSE	FALSE	4	N/A			WT,WT	WT	WT	WT,WT	TRUE		Negative		TRUE
1000 Genomes (High Coverage)	NA19075.final	FALSE	FALSE	4	N/A			WT,WT	WT	WT	WT,WT	TRUE		Negative		TRUE
1000 Genomes (High Coverage)	NA19074.final	FALSE	FALSE	4	N/A			WT,WT	WT	WT	WT,WT	TRUE		Negative		TRUE
1000 Genomes (High Coverage)	NA19072.final	FALSE	FALSE	4	N/A			WT,WT	WT	WT	WT,WT	TRUE		Negative		TRUE
1000 Genomes (High Coverage)	NA19070.final	FALSE	FALSE	4	N/A			WT,WT	WT	WT	WT,WT	TRUE		Negative		TRUE
1000 Genomes (High Coverage)	NA19068.final	FALSE	FALSE	4	N/A			WT,WT	WT	WT	WT,WT	TRUE		Negative		TRUE
1000 Genomes (High Coverage)	NA19067.final	FALSE	FALSE	4	N/A			WT,WT	WT	WT	WT,WT	TRUE		Negative		TRUE
1000 Genomes (High Coverage)	NA19066.final	FALSE	FALSE	4	N/A			WT,WT	WT	WT	WT,WT	TRUE		Negative		TRUE
1000 Genomes (High Coverage)	NA19066.final	FALSE	FALSE	4	N/A			WT,WT	WT	WT	WT,WT	TRUE		Negative		TRUE
1000 Genomes (High Coverage)	NA19065.final	FALSE	FALSE	4	N/A			WT,WT	WT	WT	WT,WT	TRUE		Negative		TRUE
1000 Genomes (High Coverage)	NA19064.final	FALSE	FALSE	4	N/A			WT,WT	WT	WT	WT,WT	TRUE		Negative		TRUE
1000 Genomes (High Coverage)	NA19063.final	FALSE	FALSE	4	N/A			WT,WT	WT	WT	WT,WT	TRUE		Negative		TRUE
1000 Genomes (High Coverage)	NA19062.final	FALSE	FALSE	4	N/A			WT,WT	WT	WT	WT,WT	TRUE		Negative		TRUE
1000 Genomes (High Coverage)	NA19060.final	FALSE	FALSE	4	N/A			WT,WT	WT	WT	WT,WT	TRUE		Negative		TRUE
1000 Genomes (High Coverage)	NA19059.final	FALSE	FALSE	4	N/A			WT,WT	WT	WT	WT,WT	TRUE		Negative		TRUE
1000 Genomes (High Coverage)	NA19058.final	FALSE	FALSE	4	N/A			WT,WT	WT	WT	WT,WT	TRUE		Negative		TRUE
1000 Genomes (High Coverage)	NA19057.final	FALSE	FALSE	4	N/A			WT,WT	WT	WT	WT,WT	TRUE		Negative		TRUE
1000 Genomes (High Coverage)	NA19056.final	FALSE	FALSE	4	N/A			WT,WT	WT	WT	WT,WT	TRUE		Negative		TRUE
1000 Genomes (High Coverage)	NA19055.final	FALSE	FALSE	4	N/A			WT,WT	WT	WT	WT,WT	TRUE		Negative		TRUE
1000 Genomes (High Coverage)	NA19054.final	FALSE	FALSE	4	N/A			WT,WT	WT	WT	WT,WT	TRUE		Negative		TRUE
1000 Genomes (High Coverage)	NA19043.final	FALSE	FALSE	4	N/A			WT,WT	WT	WT	WT,WT	TRUE		Negative		TRUE
1000 Genomes (High Coverage)	NA19042.final	FALSE	FALSE	4	N/A			WT,WT	WT	WT	WT,WT	TRUE		Negative		TRUE
1000 Genomes (High Coverage)	NA19041.final	FALSE	FALSE	4	N/A			WT,WT	WT	WT	WT,WT	TRUE		Negative		TRUE
1000 Genomes (High Coverage)	NA19041.final	FALSE	FALSE	4	N/A			WT,WT	WT	WT	WT,WT	TRUE		Negative		TRUE
1000 Genomes (High Coverage)	NA19038.final	FALSE	FALSE	4	N/A			WT,WT	WT	WT	WT,WT	TRUE		Negative		TRUE
1000 Genomes (High Coverage)	NA19037.final	FALSE	FALSE	4	N/A			WT,WT	WT	WT	WT,WT	TRUE		Negative		TRUE
1000 Genomes (High Coverage)	NA19035.final	FALSE	FALSE	4	N/A			WT,WT	WT	WT	WT,WT	TRUE		Negative		TRUE
1000 Genomes (High Coverage)	NA19031.final	FALSE	FALSE	6	N/A			WT,WT	WT	WT	WT,WT	TRUE		Negative		TRUE
1000 Genomes (High Coverage)	NA19030.final	FALSE	FALSE	4	N/A			WT,WT	WT	WT	WT,WT	TRUE		Negative		TRUE
1000 Genomes (High Coverage)	NA19028.final	FALSE	FALSE	4	N/A			WT,WT	WT	WT	WT,WT	TRUE		Negative		TRUE
1000 Genomes (High Coverage)	NA19027.final	FALSE	FALSE	4	N/A			WT,WT	WT	WT	WT,WT	TRUE		Negative		TRUE
1000 Genomes (High Coverage)	NA19026.final	FALSE	FALSE	4	N/A			WT,WT	WT	WT	WT,WT	TRUE		Negative		TRUE
1000 Genomes (High Coverage)	NA19025.final	FALSE	FALSE	4	N/A			WT,WT	WT	WT	WT,WT	TRUE		Negative		TRUE
1000 Genomes (High Coverage)	NA19024.final	FALSE	FALSE	3	FALSE			WT,WT	WT	WT	WT,WT	TRUE		Negative		TRUE
1000 Genomes (High Coverage)	NA19023.final	FALSE	FALSE	4	N/A			WT,WT	WT	WT	WT,WT	TRUE		Negative		TRUE
1000 Genomes (High Coverage)	NA19020.final	FALSE	FALSE	4	N/A			WT,WT	WT	WT	WT,WT	TRUE		Negative		TRUE
1000 Genomes (High Coverage)	NA19019.final	FALSE	FALSE	4	N/A			WT,WT	WT	WT	WT,WT	TRUE		Negative		TRUE
1000 Genomes (High Coverage)	NA19017.final	FALSE	FALSE	4	N/A			WT,WT	WT	WT	WT,WT	TRUE		Negative		TRUE
1000 Genomes (High Coverage)	NA19012.final	FALSE	FALSE	4	N/A			WT,WT	WT	WT	WT,WT	TRUE		Negative		TRUE
1000 Genomes (High Coverage)	NA19012.final	FALSE	FALSE	4	N/A			WT,WT	WT	WT	WT,WT	TRUE		Negative		TRUE
1000 Genomes (High Coverage)	NA19011.final	FALSE	FALSE	4	N/A			WT,WT	WT	WT	WT,WT	TRUE		Negative		TRUE
1000 Genomes (High Coverage)	NA19010.final	FALSE	FALSE	4	N/A			WT,WT	WT	WT	WT,WT	TRUE		Negative		TRUE
1000 Genomes (High Coverage)	NA19009.final	FALSE	FALSE	4	N/A			WT,WT	WT	WT	WT,WT	TRUE		Negative		TRUE
1000 Genomes (High Coverage)	NA19007.final	FALSE	FALSE	4	N/A			WT,WT	WT	WT	WT,WT	TRUE		Negative		TRUE
1000 Genomes (High Coverage)	NA19006.final	FALSE	FALSE	4	N/A			WT,WT	WT	WT	WT,WT	TRUE		Negative		TRUE
1000 Genomes (High Coverage)	NA19005.final	FALSE	FALSE	4	N/A			WT,WT	WT	WT	WT,WT	TRUE		Negative		TRUE
1000 Genomes (High Coverage)	NA19005.final	FALSE	FALSE	4	N/A			WT,WT	WT	WT	WT,WT	TRUE		Negative		TRUE
1000 Genomes (High Coverage)	NA19004.final	FALSE	FALSE	4	N/A			WT,WT	WT	WT	WT,WT	TRUE		Negative		TRUE
1000 Genomes (High Coverage)	NA19003.final	FALSE	FALSE	4	N/A			WT,WT	WT	WT	WT,WT	TRUE		Negative		TRUE
1000 Genomes (High Coverage)	NA19002.final	FALSE	FALSE	4	N/A			WT,WT	WT	WT	WT,WT	TRUE		Negative		TRUE
1000 Genomes (High Coverage)	NA19001.final	FALSE	FALSE	4	N/A			WT,WT	WT	WT	WT,WT	TRUE		Negative		TRUE
1000 Genomes (High Coverage)	NA19000.final	FALSE	FALSE	4	N/A			WT,WT	WT	WT	WT,WT	TRUE		Negative		TRUE
1000 Genomes (High Coverage)	NA18999.final	FALSE	FALSE	4	N/A			WT,WT	WT	WT	WT,WT	TRUE		Negative		TRUE
1000 Genomes (High Coverage)	NA18998.final	FALSE	FALSE	4	N/A			WT,WT	WT	WT	WT,WT	TRUE		Negative		TRUE
1000 Genomes (High Coverage)	NA18997.final	FALSE	FALSE	4	N/A		c.1504C>T(p.Arg502Cys),c.1504C>T(p.Arg502Cys)	c.1504C>T(p.Arg502Cys),c.1504C>T(p.Arg502Cys)	WT	WT	WT,WT	Needs Validation		Negative
1000 Genomes (High Coverage)	NA18995.final	FALSE	FALSE	4	N/A			WT,WT	WT	WT	WT,WT	TRUE		Negative		TRUE
1000 Genomes (High Coverage)	NA18994.final	FALSE	FALSE	4	N/A		c.1504C>T(p.Arg502Cys)	c.1504C>T(p.Arg502Cys),WT	WT	WT	WT,WT	Needs Validation		Negative
1000 Genomes (High Coverage)	NA18993.final	FALSE	FALSE	4	N/A			WT,WT	WT	WT	WT,WT	TRUE		Negative		TRUE
1000 Genomes (High Coverage)	NA18992.final	FALSE	FALSE	4	N/A			WT,WT	WT	WT	WT,WT	TRUE		Negative		TRUE
1000 Genomes (High Coverage)	NA18991.final	FALSE	TRUE	4	N/A	L483P/		L483P,WT	WT	WT	WT,WT	Needs Validation		Negative
1000 Genomes (High Coverage)	NA18990.final	FALSE	FALSE	4	N/A			WT,WT	WT	WT	WT,WT	TRUE		Negative		TRUE
1000 Genomes (High Coverage)	NA18989.final	FALSE	FALSE	4	N/A			WT,WT	WT	WT	WT,WT	TRUE		Negative		TRUE
1000 Genomes (High Coverage)	NA18988.final	FALSE	FALSE	4	N/A			WT,WT	WT	WT	WT,WT	TRUE		Negative		TRUE
1000 Genomes (High Coverage)	NA18987.final	FALSE	FALSE	4	N/A			WT,WT	WT	WT	WT,WT	TRUE		Negative		TRUE
1000 Genomes (High Coverage)	NA18986.final	FALSE	FALSE	4	N/A			WT,WT	WT	WT	WT,WT	TRUE		Negative		TRUE
1000 Genomes (High Coverage)	NA18985.final	FALSE	FALSE	4	N/A			WT,WT	WT	WT	WT,WT	TRUE		Negative		TRUE
1000 Genomes (High Coverage)	NA18984.final	FALSE	FALSE	4	N/A			WT,WT	WT	WT	WT,WT	TRUE		Negative		TRUE
1000 Genomes (High Coverage)	NA18983.final	FALSE	FALSE	5	N/A			WT,WT	WT	WT	WT,WT	TRUE		Negative		TRUE
1000 Genomes (High Coverage)	NA18982.final	FALSE	FALSE	4	N/A			WT,WT	WT	WT	WT,WT	TRUE		Negative		TRUE
1000 Genomes (High Coverage)	NA18981.final	FALSE	FALSE	4	N/A			WT,WT	WT	WT	WT,WT	TRUE		Negative		TRUE
1000 Genomes (High Coverage)	NA18980.final	FALSE	FALSE	4	N/A			WT,WT	WT	WT	WT,WT	TRUE		Negative		TRUE
1000 Genomes (High Coverage)	NA18979.final	FALSE	FALSE	4	N/A			WT,WT	WT	WT	WT,WT	TRUE		Negative		TRUE
1000 Genomes (High Coverage)	NA18978.final	FALSE	FALSE	4	N/A			WT,WT	WT	WT	WT,WT	TRUE		Negative		TRUE
1000 Genomes (High Coverage)	NA18977.final	FALSE	FALSE	4	N/A			WT,WT	WT	WT	WT,WT	TRUE		Negative		TRUE
1000 Genomes (High Coverage)	NA18976.final	FALSE	FALSE	4	N/A			WT,WT	WT	WT	WT,WT	TRUE		Negative		TRUE
1000 Genomes (High Coverage)	NA18975.final	FALSE	FALSE	4	N/A			WT,WT	WT	WT	WT,WT	TRUE		Negative		TRUE
1000 Genomes (High Coverage)	NA18974.final	FALSE	FALSE	4	N/A			WT,WT	WT	WT	WT,WT	TRUE		Negative		TRUE
1000 Genomes (High Coverage)	NA18973.final	FALSE	FALSE	4	N/A			WT,WT	WT	WT	WT,WT	TRUE		Negative		TRUE
1000 Genomes (High Coverage)	NA18972.final	FALSE	FALSE	4	N/A			WT,WT	WT	WT	WT,WT	TRUE		Negative		TRUE
1000 Genomes (High Coverage)	NA18971.final	FALSE	FALSE	4	N/A			WT,WT	WT	WT	WT,WT	TRUE		Negative		TRUE
1000 Genomes (High Coverage)	NA18970.final	FALSE	FALSE	4	N/A			WT,WT	WT	WT	WT,WT	TRUE		Negative		TRUE
1000 Genomes (High Coverage)	NA18969.final	FALSE	FALSE	4	N/A			WT,WT	WT	WT	WT,WT	TRUE		Negative		TRUE
1000 Genomes (High Coverage)	NA18968.final	FALSE	FALSE	4	N/A			WT,WT	WT	WT	WT,WT	TRUE		Negative		TRUE
1000 Genomes (High Coverage)	NA18967.final	FALSE	FALSE	4	N/A			WT,WT	WT	WT	WT,WT	TRUE		Negative		TRUE
1000 Genomes (High Coverage)	NA18966.final	FALSE	FALSE	4	N/A			WT,WT	WT	WT	WT,WT	TRUE		Negative		TRUE
1000 Genomes (High Coverage)	NA18965.final	FALSE	FALSE	4	N/A			WT,WT	WT	WT	WT,WT	TRUE		Negative		TRUE
1000 Genomes (High Coverage)	NA18964.final	FALSE	FALSE	4	N/A			WT,WT	WT	WT	WT,WT	TRUE		Negative		TRUE
1000 Genomes (High Coverage)	NA18963.final	FALSE	FALSE	4	N/A			WT,WT	WT	WT	WT,WT	TRUE		Negative		TRUE
1000 Genomes (High Coverage)	NA18962.final	FALSE	FALSE	4	N/A			WT,WT	WT	WT	WT,WT	TRUE		Negative		TRUE
1000 Genomes (High Coverage)	NA18961.final	FALSE	FALSE	4	N/A			WT,WT	WT	WT	WT,WT	TRUE		Negative		TRUE
1000 Genomes (High Coverage)	NA18960.final	FALSE	FALSE	4	N/A			WT,WT	WT	WT	WT,WT	TRUE		Negative		TRUE
1000 Genomes (High Coverage)	NA18959.final	FALSE	FALSE	4	N/A			WT,WT	WT	WT	WT,WT	TRUE		Negative		TRUE
1000 Genomes (High Coverage)	NA18959.final	FALSE	FALSE	4	N/A			WT,WT	WT	WT	WT,WT	TRUE		Negative		TRUE
1000 Genomes (High Coverage)	NA18957.final	FALSE	FALSE	4	N/A			WT,WT	WT	WT	WT,WT	TRUE		Negative		TRUE
1000 Genomes (High Coverage)	NA18956.final	FALSE	FALSE	4	N/A			WT,WT	WT	WT	WT,WT	TRUE		Negative		TRUE
1000 Genomes (High Coverage)	NA18954.final	FALSE	FALSE	4	N/A			WT,WT	WT	WT	WT,WT	TRUE		Negative		TRUE
1000 Genomes (High Coverage)	NA18953.final	FALSE	FALSE	4	N/A			WT,WT	WT	WT	WT,WT	TRUE		Negative		TRUE
1000 Genomes (High Coverage)	NA18952.final	FALSE	FALSE	4	N/A			WT,WT	WT	WT	WT,WT	TRUE		Negative		TRUE
1000 Genomes (High Coverage)	NA18951.final	FALSE	FALSE	4	N/A			WT,WT	WT	WT	WT,WT	TRUE		Negative		TRUE
1000 Genomes (High Coverage)	NA18950.final	FALSE	FALSE	4	N/A			WT,WT	WT	WT	WT,WT	TRUE		Negative		TRUE
1000 Genomes (High Coverage)	NA18949.final	FALSE	FALSE	4	N/A			WT,WT	WT	WT	WT,WT	TRUE		Negative		TRUE
1000 Genomes (High Coverage)	NA18948.final	FALSE	FALSE	4	N/A			WT,WT	WT	WT	WT,WT	TRUE		Negative		TRUE
1000 Genomes (High Coverage)	NA18947.final	FALSE	FALSE	4	N/A			WT,WT	WT	WT	WT,WT	TRUE		Negative		TRUE
1000 Genomes (High Coverage)	NA18946.final	FALSE	FALSE	4	N/A			WT,WT	WT	WT	WT,WT	TRUE		Negative		TRUE
1000 Genomes (High Coverage)	NA18945.final	FALSE	FALSE	4	N/A			WT,WT	WT	WT	WT,WT	TRUE		Negative		TRUE
1000 Genomes (High Coverage)	NA18944.final	FALSE	FALSE	4	N/A			WT,WT	WT	WT	WT,WT	TRUE		Negative		TRUE
1000 Genomes (High Coverage)	NA18943.final	FALSE	FALSE	4	N/A			WT,WT	WT	WT	WT,WT	TRUE		Negative		TRUE
1000 Genomes (High Coverage)	NA18942.final	FALSE	FALSE	4	N/A			WT,WT	WT	WT	WT,WT	TRUE		Negative		TRUE
1000 Genomes (High Coverage)	NA18941.final	FALSE	FALSE	4	N/A			WT,WT	WT	WT	WT,WT	TRUE		Negative		TRUE
1000 Genomes (High Coverage)	NA18941.final	FALSE	FALSE	4	N/A			WT,WT	WT	WT	WT,WT	TRUE		Negative		TRUE
1000 Genomes (High Coverage)	NA18940.final	FALSE	FALSE	4	N/A			WT,WT	WT	WT	WT,WT	TRUE		Negative		TRUE
1000 Genomes (High Coverage)	NA18934.final	FALSE	FALSE	4	N/A			WT,WT	WT	WT	WT,WT	TRUE		Negative		TRUE
1000 Genomes (High Coverage)	NA18933.final	FALSE	FALSE	4	N/A			WT,WT	WT	WT	WT,WT	TRUE		Negative		TRUE
1000 Genomes (High Coverage)	NA18925.final	FALSE	FALSE	4	N/A			WT,WT	WT	WT	WT,WT	TRUE		Negative		TRUE
1000 Genomes (High Coverage)	NA18924.final	FALSE	FALSE	4	N/A			WT,WT	WT	WT	WT,WT	TRUE		Negative		TRUE
1000 Genomes (High Coverage)	NA18923.final	FALSE	FALSE	4	N/A			WT,WT	WT	WT	WT,WT	TRUE		Negative		TRUE
1000 Genomes (High Coverage)	NA18917.final	FALSE	FALSE	6	N/A			WT,WT	WT	WT	WT,WT	TRUE		Negative		TRUE
1000 Genomes (High Coverage)	NA18916.final	FALSE	FALSE	4	N/A			WT,WT	WT	WT	WT,WT	TRUE		Negative		TRUE
1000 Genomes (High Coverage)	NA18915.final	FALSE	FALSE	4	N/A			WT,WT	WT	WT	WT,WT	TRUE		Negative		TRUE
1000 Genomes (High Coverage)	NA18914.final	FALSE	FALSE	4	N/A			WT,WT	WT	WT	WT,WT	TRUE		Negative		TRUE
1000 Genomes (High Coverage)	NA18913.final	FALSE	FALSE	4	N/A			WT,WT	WT	WT	WT,WT	TRUE		Negative		TRUE
1000 Genomes (High Coverage)	NA18912.final	FALSE	FALSE	4	N/A			WT,WT	WT	WT	WT,WT	TRUE		Negative		TRUE
1000 Genomes (High Coverage)	NA18910.final	FALSE	FALSE	4	N/A			WT,WT	WT	WT	WT,WT	TRUE		Negative		TRUE
1000 Genomes (High Coverage)	NA18909.final	FALSE	FALSE	4	N/A			WT,WT	WT	WT	WT,WT	TRUE		Negative		TRUE
1000 Genomes (High Coverage)	NA18908.final	FALSE	FALSE	4	N/A			WT,WT	WT	WT	WT,WT	TRUE		Negative		TRUE
1000 Genomes (High Coverage)	NA18907.final	FALSE	FALSE	4	N/A			WT,WT	WT	WT	WT,WT	TRUE		Negative		TRUE
1000 Genomes (High Coverage)	NA18881.final	FALSE	FALSE	4	N/A			WT,WT	WT	WT	WT,WT	TRUE		Negative		TRUE
1000 Genomes (High Coverage)	NA18879.final	FALSE	FALSE	4	N/A			WT,WT	WT	WT	WT,WT	TRUE		Negative		TRUE
1000 Genomes (High Coverage)	NA18878.final	FALSE	FALSE	8	N/A			WT,WT	WT	WT	WT,WT	TRUE		Negative		TRUE
1000 Genomes (High Coverage)	NA18877.final	FALSE	FALSE	8	N/A			WT,WT	WT	WT	WT,WT	TRUE		Negative		TRUE
1000 Genomes (High Coverage)	NA18876.final	FALSE	FALSE	4	N/A			WT,WT	WT	WT	WT,WT	TRUE		Negative		TRUE
1000 Genomes (High Coverage)	NA18875.final	FALSE	FALSE	4	N/A			WT,WT	WT	WT	WT,WT	TRUE		Negative		TRUE
1000 Genomes (High Coverage)	NA18874.final	FALSE	FALSE	4	N/A			WT,WT	WT	WT	WT,WT	TRUE		Negative		TRUE
1000 Genomes (High Coverage)	NA18873.final	FALSE	FALSE	4	N/A			WT,WT	WT	WT	WT,WT	TRUE		Negative		TRUE
1000 Genomes (High Coverage)	NA18872.final	FALSE	FALSE	4	N/A			WT,WT	WT	WT	WT,WT	TRUE		Negative		TRUE
1000 Genomes (High Coverage)	NA18871.final	FALSE	FALSE	4	N/A			WT,WT	WT	WT	WT,WT	TRUE		Negative		TRUE
1000 Genomes (High Coverage)	NA18870.final	FALSE	FALSE	4	N/A			WT,WT	WT	WT	WT,WT	TRUE		Negative		TRUE
1000 Genomes (High Coverage)	NA18869.final	FALSE	FALSE	4	N/A			WT,WT	WT	WT	WT,WT	TRUE		Negative		TRUE
1000 Genomes (High Coverage)	NA18868.final	FALSE	FALSE	4	N/A			WT,WT	WT	WT	WT,WT	TRUE		Negative		TRUE
1000 Genomes (High Coverage)	NA18867.final	FALSE	FALSE	4	N/A			WT,WT	WT	WT	WT,WT	TRUE		Negative		TRUE
1000 Genomes (High Coverage)	NA18865.final	FALSE	FALSE	4	N/A			WT,WT	WT	WT	WT,WT	TRUE		Negative		TRUE
1000 Genomes (High Coverage)	NA18864.final	FALSE	FALSE	7	N/A			WT,WT	WT	WT	WT,WT	TRUE		Negative		TRUE
1000 Genomes (High Coverage)	NA18861.final	FALSE	FALSE	4	N/A			WT,WT	WT	WT	WT,WT	TRUE		Negative		TRUE
1000 Genomes (High Coverage)	NA18860.final	FALSE	FALSE	4	N/A			WT,WT	WT	WT	WT,WT	TRUE		Negative		TRUE
1000 Genomes (High Coverage)	NA18859.final	FALSE	FALSE	4	N/A			WT,WT	WT	WT	WT,WT	TRUE		Negative		TRUE
1000 Genomes (High Coverage)	NA18858.final	FALSE	FALSE	4	N/A			WT,WT	WT	WT	WT,WT	TRUE		Negative		TRUE
1000 Genomes (High Coverage)	NA18857.final	FALSE	FALSE	4	N/A			WT,WT	WT	WT	WT,WT	TRUE		Negative		TRUE
1000 Genomes (High Coverage)	NA18856.final	FALSE	FALSE	4	N/A			WT,WT	WT	WT	WT,WT	TRUE		Negative		TRUE
1000 Genomes (High Coverage)	NA18855.final	FALSE	FALSE	4	N/A			WT,WT	WT	WT	WT,WT	TRUE		Negative		TRUE
1000 Genomes (High Coverage)	NA18854.final	FALSE	FALSE	4	N/A			WT,WT	WT	WT	WT,WT	TRUE		Negative		TRUE
1000 Genomes (High Coverage)	NA18853.final	FALSE	FALSE	4	N/A			WT,WT	WT	WT	WT,WT	TRUE		Negative		TRUE
1000 Genomes (High Coverage)	NA18757.final	FALSE	FALSE	4	N/A			WT,WT	WT	WT	WT,WT	TRUE		Negative		TRUE
1000 Genomes (High Coverage)	NA18749.final	FALSE	FALSE	4	N/A			WT,WT	WT	WT	WT,WT	TRUE		Negative		TRUE
1000 Genomes (High Coverage)	NA18748.final	FALSE	FALSE	4	N/A			WT,WT	WT	WT	WT,WT	TRUE		Negative		TRUE
1000 Genomes (High Coverage)	NA18747.final	FALSE	FALSE	4	N/A			WT,WT	WT	WT	WT,WT	TRUE		Negative		TRUE
1000 Genomes (High Coverage)	NA18745.final	FALSE	FALSE	4	N/A			WT,WT	WT	WT	WT,WT	TRUE		Negative		TRUE
1000 Genomes (High Coverage)	NA18740.final	FALSE	FALSE	4	N/A			WT,WT	WT	WT	WT,WT	TRUE		Negative		TRUE
1000 Genomes (High Coverage)	NA18648.final	FALSE	FALSE	4	N/A			WT,WT	WT	WT	WT,WT	TRUE		Negative		TRUE
1000 Genomes (High Coverage)	NA18647.final	FALSE	FALSE	4	N/A			WT,WT	WT	WT	WT,WT	TRUE		Negative		TRUE
1000 Genomes (High Coverage)	NA18646.final	FALSE	FALSE	4	N/A			WT,WT	WT	WT	WT,WT	TRUE		Negative		TRUE
1000 Genomes (High Coverage)	NA18645.final	FALSE	FALSE	4	N/A			WT,WT	WT	WT	WT,WT	TRUE		Negative		TRUE
1000 Genomes (High Coverage)	NA18644.final	FALSE	FALSE	4	N/A			WT,WT	WT	WT	WT,WT	TRUE		Negative		TRUE
1000 Genomes (High Coverage)	NA18643.final	FALSE	FALSE	4	N/A			WT,WT	WT	WT	WT,WT	TRUE		Negative		TRUE
1000 Genomes (High Coverage)	NA18642.final	FALSE	FALSE	4	N/A			WT,WT	WT	WT	WT,WT	TRUE		Negative		TRUE
1000 Genomes (High Coverage)	NA18641.final	FALSE	FALSE	4	N/A			WT,WT	WT	WT	WT,WT	TRUE		Negative		TRUE
1000 Genomes (High Coverage)	NA18640.final	FALSE	FALSE	4	N/A			WT,WT	WT	WT	WT,WT	TRUE		Negative		TRUE
1000 Genomes (High Coverage)	NA18639.final	FALSE	FALSE	4	N/A			WT,WT	WT	WT	WT,WT	TRUE		Negative		TRUE
1000 Genomes (High Coverage)	NA18638.final	FALSE	FALSE	4	N/A			WT,WT	WT	WT	WT,WT	TRUE		Negative		TRUE
1000 Genomes (High Coverage)	NA18638.final	FALSE	FALSE	4	N/A			WT,WT	WT	WT	WT,WT	TRUE		Negative		TRUE
1000 Genomes (High Coverage)	NA18637.final	FALSE	FALSE	4	N/A			WT,WT	WT	WT	WT,WT	TRUE		Negative		TRUE
1000 Genomes (High Coverage)	NA18636.final	FALSE	FALSE	4	N/A			WT,WT	WT	WT	WT,WT	TRUE		Negative		TRUE
1000 Genomes (High Coverage)	NA18635.final	FALSE	FALSE	4	N/A			WT,WT	WT	WT	WT,WT	TRUE		Negative		TRUE
1000 Genomes (High Coverage)	NA18634.final	FALSE	FALSE	4	N/A			WT,WT	WT	WT	WT,WT	TRUE		Negative		TRUE
1000 Genomes (High Coverage)	NA18633.final	FALSE	FALSE	4	N/A			WT,WT	WT	WT	WT,WT	TRUE		Negative		TRUE
1000 Genomes (High Coverage)	NA18632.final	FALSE	FALSE	4	N/A			WT,WT	WT	WT	WT,WT	TRUE		Negative		TRUE
1000 Genomes (High Coverage)	NA18631.final	FALSE	FALSE	4	N/A			WT,WT	WT	WT	WT,WT	TRUE		Negative		TRUE
1000 Genomes (High Coverage)	NA18630.final	FALSE	FALSE	4	N/A			WT,WT	WT	WT	WT,WT	TRUE		Negative		TRUE
1000 Genomes (High Coverage)	NA18629.final	FALSE	FALSE	4	N/A			WT,WT	WT	WT	WT,WT	TRUE		Negative		TRUE
1000 Genomes (High Coverage)	NA18628.final	FALSE	FALSE	4	N/A			WT,WT	WT	WT	WT,WT	TRUE		Negative		TRUE
1000 Genomes (High Coverage)	NA18627.final	FALSE	FALSE	4	N/A			WT,WT	WT	WT	WT,WT	TRUE		Negative		TRUE
1000 Genomes (High Coverage)	NA18626.final	FALSE	FALSE	4	N/A			WT,WT	WT	WT	WT,WT	TRUE		Negative		TRUE
1000 Genomes (High Coverage)	NA18625.final	FALSE	FALSE	4	N/A			WT,WT	WT	WT	WT,WT	TRUE		Negative		TRUE
1000 Genomes (High Coverage)	NA18624.final	FALSE	FALSE	4	N/A			WT,WT	WT	WT	WT,WT	TRUE		Negative		TRUE
1000 Genomes (High Coverage)	NA18623.final	FALSE	FALSE	4	N/A			WT,WT	WT	WT	WT,WT	TRUE		Negative		TRUE
1000 Genomes (High Coverage)	NA18622.final	FALSE	FALSE	4	N/A			WT,WT	WT	WT	WT,WT	TRUE		Negative		TRUE
1000 Genomes (High Coverage)	NA18621.final	FALSE	FALSE	4	N/A			WT,WT	WT	WT	WT,WT	TRUE		Negative		TRUE
1000 Genomes (High Coverage)	NA18620.final	FALSE	FALSE	4	N/A			WT,WT	WT	WT	WT,WT	TRUE		Negative		TRUE
1000 Genomes (High Coverage)	NA18620.final	FALSE	FALSE	4	N/A			WT,WT	WT	WT	WT,WT	TRUE		Negative		TRUE
1000 Genomes (High Coverage)	NA18619.final	FALSE	FALSE	4	N/A			WT,WT	WT	WT	WT,WT	TRUE		Negative		TRUE
1000 Genomes (High Coverage)	NA18618.final	FALSE	FALSE	4	N/A			WT,WT	WT	WT	WT,WT	TRUE		Negative		TRUE
1000 Genomes (High Coverage)	NA18617.final	FALSE	FALSE	4	N/A			WT,WT	WT	WT	WT,WT	TRUE		Negative		TRUE
1000 Genomes (High Coverage)	NA18616.final	FALSE	FALSE	4	N/A			WT,WT	WT	WT	WT,WT	TRUE		Negative		TRUE
1000 Genomes (High Coverage)	NA18615.final	FALSE	FALSE	4	N/A			WT,WT	WT	WT	WT,WT	TRUE		Negative		TRUE
1000 Genomes (High Coverage)	NA18614.final	FALSE	FALSE	4	N/A			WT,WT	WT	WT	WT,WT	TRUE		Negative		TRUE
1000 Genomes (High Coverage)	NA18613.final	FALSE	FALSE	4	N/A			WT,WT	WT	WT	WT,WT	TRUE		Negative		TRUE
1000 Genomes (High Coverage)	NA18612.final	FALSE	FALSE	4	N/A			WT,WT	WT	WT	WT,WT	TRUE		Negative		TRUE
1000 Genomes (High Coverage)	NA18611.final	FALSE	FALSE	4	N/A			WT,WT	WT	WT	WT,WT	TRUE		Negative		TRUE
1000 Genomes (High Coverage)	NA18610.final	FALSE	FALSE	4	N/A			WT,WT	WT	WT	WT,WT	TRUE		Negative		TRUE
1000 Genomes (High Coverage)	NA18609.final	FALSE	FALSE	4	N/A			WT,WT	WT	WT	WT,WT	TRUE		Negative		TRUE
1000 Genomes (High Coverage)	NA18608.final	FALSE	FALSE	4	N/A			WT,WT	WT	WT	WT,WT	TRUE		Negative		TRUE
1000 Genomes (High Coverage)	NA18606.final	FALSE	FALSE	4	N/A			WT,WT	WT	WT	WT,WT	TRUE		Negative		TRUE
1000 Genomes (High Coverage)	NA18605.final	FALSE	FALSE	4	N/A			WT,WT	WT	WT	WT,WT	TRUE		Negative		TRUE
1000 Genomes (High Coverage)	NA18603.final	FALSE	FALSE	4	N/A			WT,WT	WT	WT	WT,WT	TRUE		Negative		TRUE
1000 Genomes (High Coverage)	NA18602.final	FALSE	FALSE	4	N/A			WT,WT	WT	WT	WT,WT	TRUE		Negative		TRUE
1000 Genomes (High Coverage)	NA18599.final	FALSE	FALSE	4	N/A			WT,WT	WT	WT	WT,WT	TRUE		Negative		TRUE
1000 Genomes (High Coverage)	NA18597.final	FALSE	FALSE	4	N/A			WT,WT	WT	WT	WT,WT	TRUE		Negative		TRUE
1000 Genomes (High Coverage)	NA18596.final	FALSE	FALSE	4	N/A			WT,WT	WT	WT	WT,WT	TRUE		Negative		TRUE
1000 Genomes (High Coverage)	NA18595.final	FALSE	FALSE	4	N/A			WT,WT	WT	WT	WT,WT	TRUE		Negative		TRUE
1000 Genomes (High Coverage)	NA18593.final	FALSE	FALSE	4	N/A			WT,WT	WT	WT	WT,WT	TRUE		Negative		TRUE
1000 Genomes (High Coverage)	NA18592.final	FALSE	FALSE	4	N/A			WT,WT	WT	WT	WT,WT	TRUE		Negative		TRUE
1000 Genomes (High Coverage)	NA18591.final	FALSE	FALSE	4	N/A			WT,WT	WT	WT	WT,WT	TRUE		Negative		TRUE
1000 Genomes (High Coverage)	NA18582.final	FALSE	FALSE	4	N/A			WT,WT	WT	WT	WT,WT	TRUE		Negative		TRUE
1000 Genomes (High Coverage)	NA18579.final	FALSE	FALSE	4	N/A			WT,WT	WT	WT	WT,WT	TRUE		Negative		TRUE
1000 Genomes (High Coverage)	NA18577.final	FALSE	FALSE	4	N/A			WT,WT	WT	WT	WT,WT	TRUE		Negative		TRUE
1000 Genomes (High Coverage)	NA18574.final	FALSE	FALSE	4	N/A			WT,WT	WT	WT	WT,WT	TRUE		Negative		TRUE
1000 Genomes (High Coverage)	NA18573.final	FALSE	FALSE	4	N/A			WT,WT	WT	WT	WT,WT	TRUE		Negative		TRUE
1000 Genomes (High Coverage)	NA18572.final	FALSE	FALSE	4	N/A			WT,WT	WT	WT	WT,WT	TRUE		Negative		TRUE
1000 Genomes (High Coverage)	NA18571.final	FALSE	FALSE	4	N/A			WT,WT	WT	WT	WT,WT	TRUE		Negative		TRUE
1000 Genomes (High Coverage)	NA18570.final	FALSE	FALSE	4	N/A			WT,WT	WT	WT	WT,WT	TRUE		Negative		TRUE
1000 Genomes (High Coverage)	NA18567.final	FALSE	FALSE	4	N/A			WT,WT	WT	WT	WT,WT	TRUE		Negative		TRUE
[truncated: 1,939 more rows]
