# Supplementary material for: Is Gauchian genotyping of GBA1 variants reliable?
Source: Commun Biol. 2025 May 9;8:718. doi: 10.1038/s42003-025-08059-y (PMC12064688; doi:10.1038/s42003-025-08059-y)
Supplement: Supplementary file 8 — Supplementary Data 6. [file 42003_2025_8059_MOESM8_ESM.xlsx]

## Sheet: Table 6
Supplementary Data 6. Derivations for confusion matrix considering the NIH Cohort, 1000 Genomes Cohort as well as the two cohorts combined. Each of the metrics presented is based on ratios of total, true, or false positive and negative counts or other confusion matrix derivations. For completeness, the performance measurements for the NIH cohort with the 3 "no call" cases removed and the "low cov…
Confusion Metric	NIH Cohort	NIH Cohort (-3 "no call" cases)	1000Genomes (Low Coverage)	1000Genomes (High Coverage)	1000Genomes (High Coverage) & NIH Cohort
FPR=FP/N	0.0023	0.0023	0.0194	0	0.0015
TPR=TP/P	0.9275	0.9572	N/A	N/A	0.9572
Accuracy	0.9952	0.9963	0.9806	1	0.9975
Precision	0.9372	0.9372	0	N/A	0.9372
Sensitivity	0.9275	0.9572	N/A	N/A	0.9572
Specificity	0.9977	0.9977	0.9806	1	0.9985
F1-Score	0.9323	0.9471	N/A	N/A	0.9471
Balance Acc	0.9626	0.9775	N/A	N/A	0.9779
FDR	0.067	0.067	N/A	N/A	0.067
PPV	0.933	0.933	N/A	N/A	0.933
False Omission Rate	0.0027	0.0015	0	0	0.001
NPV	0.9973	0.9985	1	1	0.999
FM-Index	0.9302	0.945	N/A	N/A	0.945
Informedness	0.9252	0.9549	N/A	N/A	0.9557
Jaccard-Index	0.8732	0.8995	0	N/A	0.8995
Markedness	0.9303	0.9314	N/A	N/A	0.9319
Positive Likelihood	402.75	416.174	N/A	N/A	631.525
Negative Likelihood	0.0727	0.0429	N/A	N/A	0.0428
Diagnostic OR	5539.41	19387.9	N/A	N/A	14739.5
